# Supplementary material for: Single Cell Visualization of Yeast Gene Expression Shows Correlation of Epigenetic Switching between Multiple Heterochromatic Regions through Multiple Generations
Source: PLoS Biol. 2013 Jul 2;11(7):e1001601. doi: 10.1371/journal.pbio.1001601 (PMC3699475; doi:10.1371/journal.pbio.1001601)
Supplement: Table S2 — Plasmids used in this study. (XLSX) [file pbio.1001601.s005.xlsx]

## Sheet: Sheet1
Table S2 Pasmid list	Description	To make
pFOM288	TEL VR(2.8kbp fragment)-URA3-TG1-3	FUY323 (cut this plasmid with EcoRI and NotI for integration)
pFOM35	HMR-left-ty5Δ::URA3-E silencer	FUY324 (cut this plasmid with EcoRI and XbaI for integration)
pFOM289	HMR-left-ty5(1)::URA3-E silencer	FUY316 (cut this plasmid with EcoRI and XbaI for integration)
pFOM290	HMR-left-ty5(1)::URA3-R-E silencer	FUY325 (cut this plasmid with EcoRI and XbaI for integration)
pFOM291	HMR-right-I silencer-tRNAΔ::URA3	FUY326 (cut this plasmid with SalI for integration)
pFOM292	HMR-right-I silencer-tRNAΔ::URA3-R	FUY327,FUY490 and FUY809 (cut this plasmid with SalI for integration)
pFOM610	HML-right-I silencer-ARS303-URA3-ARS320	FUY782 (cut this plasmid with SacII and ClaI for integration)
pFOM611	HML-right-I silencer-ARS303-URA3-R-ARS320	FUY783,FUY803 and FUY805 (cut this plasmid with SacII and ClaI for integration)
pFOM293	TEL VR(2.8kbp fragment)-ADE2-TG1-3	FUY328 (cut this plasmid with EcoRI and NotI for integration)
pFOM170	HMR-left-ty5Δ::ADE2-E silencer	FUY152 (cut this plasmid with EcoRI and NotI for integration)
pFOM294	HMR-left-ty5(1)::ADE2-E silencer	FUY329 (cut this plasmid with EcoRI and NotI for integration)
pFOM295	HMR-left-ty5(1)::ADE2-R-E silencer	FUY330 (cut this plasmid with EcoRI and NotI for integration)
pFOM296	HMR-right-I silencer-tRNAΔ::ADE2	FUY331 (cut this plasmid with SalI for integration)
pFOM297	HMR-right-I silencer-tRNAΔ::ADE2-R	FUY332 (cut this plasmid with SalI for integration)
pFOM612	HML-right-I silencer-ARS303-ADE2-ARS320	FUY784 (cut this plasmid with SacII and ClaI for integration)
pFOM613	HML-right-I silencer-ARS303-ADE2-R-ARS320	FUY785 (cut this plasmid with SacII and ClaI for integration)
pFOM172	HTB1-EGFP-TRP1	FUY204 (cut this plasmid with XbaI for integration)
pFOM39	HMR-left-ty1-ty5Δ::URA3-E silencer	FUY75 (cut this plasmid with XbaI for integration)
pFOM298	TEL VR(2.8kbp fragment)-HTB1-EGFP-TG1-3	FUY353 (cut this plasmid with BstAPI and NotI for integration)
pFOM263	HMR-left-ty5(1)::HTB1-EGFP-E silencer	FUY256 (cut this plasmid with XbaI for integration)
pFOM299	HMR-right-I silencer-tRNAΔ::HTB1-EGFP	FUY354 (cut this plasmid with SalI for integration)
pFOM614	HML-right-I silencer-ARS303-HTB1-EGFP-ARS320	FUY794 (cut this plasmid with SacII and ClaI for integration)
pFOM264	HTB1-2x mCherry-HIS3	FUY257,FUY355,FUY263,FUY356,FUY795,FUY486,FUY492,FUY802 and FUY808 (cut this plasmid with NheI for integration)
pFOM374	TEL VR(2.8kbp fragment)-HTB1-ECFP-TG1-3	FUY485 (cut this plasmid with BstAPI and NotI for integration)
pFOM38	HMR-left-ty1-ty5Δ::URA3-R-E silencer	FUY487 (cut this plasmid with XbaI for integration)
pFOM375	HMR-left-ty5(1)::HTB1-EYFP-E silencer	FUY488 (cut this plasmid with XbaI for integration)
pFOM376	HMR-left-ty5(1)::HTB1-ECFP-E silencer	FUY489 (cut this plasmid with XbaI for integration)
pFOM377	HMR-right-I silencer-tRNAΔ::HTB1-EYFP	FUY491 and FUY810 (cut this plasmid with SalI for integration)
pFOM615	HML-right-I silencer-ARS303-HTB1-EYFP-ARS320	FUY804 and FUY806 (cut this plasmid with SacII and ClaI for integration)
pFOM616	HML-right-I silencer-ARS303-HTB1-ECFP-ARS320	FUY807 (cut this plasmid with SacII and ClaI for integration)
pFOM266	NLS-3x EGFP-TRP1	FUY259 (cut this plasmid with BstAPI for integration)
pFOM265	HMR-left-ty5Δ::NLS-3x EGFP-E silencer	FUY260 (cut this plasmid with XbaI for integration)
