# Supplementary material for: Single Cell Visualization of Yeast Gene Expression Shows Correlation of Epigenetic Switching between Multiple Heterochromatic Regions through Multiple Generations
Source: PLoS Biol. 2013 Jul 2;11(7):e1001601. doi: 10.1371/journal.pbio.1001601 (PMC3699475; doi:10.1371/journal.pbio.1001601)
Supplement: Table S3 — Fluorescence intensity in PEV strains. (A) Fluorescence intensity in TEL-VR PEV/Euchromatin (FUY355). The circle at on the upper left side indicates the first single cell, which was designated Cell No. 1 in this table (related Figure 5A). (B) Fluorescence intensity in HMR-left PEV/Euchromatin (FUY263) (related Figure 5B). (C) Fluorescence intensity in HMR-right PEV/Euchromatin (FUY356) (related Figure 5C). (D) Fluorescence intensity in HML-right PEV/Euchromatin (FUY795) (related Figure 5D). (XLSX) [file pbio.1001601.s006.xlsx]

## Sheet: Sheet1
Table S3. Fluorescence intensity in PEV strains.
(A) TEL-VR PEV/Euchromatin
Original	Parent	Division time 0	Division time 1	Division time 2	Division time 3	Division time 4	Division time 5	Division time 6	Division time 7	Division time 8	Division time 9	Division time 10	Division time 11	Division time 12	Division time 13	Division time 14	Division time 15	Division time 16	Division time 17
Cell Number	Number	(daughter Number)	(daughter Number)	(daughter Number)	(daughter Number)	(daughter Number)	(daughter Number)	(daughter Number)	(daughter Number)	(daughter Number)	(daughter Number)	(daughter Number)	(daughter Number)	(daughter Number)	(daughter Number)	(daughter Number)	(daughter Number)	(daughter Number)	(daughter Number)
		[EGFP/mcherry]	[EGFP/mcherry]	[EGFP/mcherry]	[EGFP/mcherry]	[EGFP/mcherry]	[EGFP/mcherry]	[EGFP/mcherry]	[EGFP/mcherry]	[EGFP/mcherry]	[EGFP/mcherry]	[EGFP/mcherry]	[EGFP/mcherry]	[EGFP/mcherry]	[EGFP/mcherry]	[EGFP/mcherry]	[EGFP/mcherry]	[EGFP/mcherry]	[EGFP/mcherry]
Cell No.1		ON [≧1]	ON (Cell No.2) [≧1]	ON (Cell No.3) [≧1]	ON (N/D) [≧1]	ON (Cell No.7) [≧1]	ON (Cell No.8) [≧1]	ON (Cell No.16) [0.9]	ON (Cell No.29) [≧1]	ON (N/D) [≧1]	ON (N/D) [≧1]	ON (N/D) [≧1]	ON (N/D) [≧1]	ON (N/D) [0.7]	ON (N/D) [0.6]	ON (N/D) [0.8]	ON (N/D) [≧1]	ON (N/D) [0.5]	N/D
Cell No.2	Cell No.1	ON [≧1]	ON (Cell No.4) [≧1]	ON (Cell No.6) [≧1]	ON (Cell No.9) [≧1]	ON (Cell No.17) [≧1]	ON (Cell No.30) [≧1]	ON (Cell No.41) [0.9]	ON (N/D) [0.8]	ON (N/D) [≧1]	ON (N/D) [≧1]	ON (N/D) [0.8]	ON (N/D) [0.7]	ON (N/D) [≧1]	ON (N/D) [≧1]	ON (N/D) [≧1]	N/D
Cell No.3	Cell No.1	ON [0.8]	ON (Cell No.5) [0.6]	OFF (Cell No.10) [0.3]	OFF (Cell No.13) [0.3]	OFF (Cell No.23) [0.1]	ON (Cell No.31) [≧1]	ON (N/D) [0.9]	ON (N/D) [≧1]	death
Cell No.4	Cell No.2	ON [0.7]	ON (Cell No.11) [0.4]	OFF (Cell No.18) [0.3]	OFF (Cell No.24) [0]	OFF (Cell No.42) [0]	OFF (N/D) [0.2]	OFF (N/D) [0.3]	ON (N/D) [0.5]	ON (N/D) [0.4]	ON (N/D) [0.5]	death
Cell No.5	Cell No.3	ON [0.6]	OFF (Cell No.14) [0.1]	OFF (Cell No.25) [0]	OFF (N/D) [0.2]	ON (N/D) [0.7]	ON (N/D) [0.5]	ON (N/D) [0.8]	ON (N/D) [0.9]	ON (N/D) [0.8]	ON (N/D) [0.9]	ON (N/D) [≧1]	frame out
Cell No.6	Cell No.2	ON [≧1]	ON (Cell No.12) [≧1]	ON (Cell No.26) [≧1]	ON (Cell No.43) [≧1]	ON (N/D) [≧1]	ON (N/D) [≧1]	ON (N/D) [≧1]	ON (N/D) [≧1]	ON (N/D) [0.9]	ON (N/D) [0.7]	ON (N/D) [≧1]	ON (N/D) [≧1]	ON (N/D) [0.7]	N/D
Cell No.7	Cell No.1	ON [≧1]	ON (Cell No.15) [≧1]	ON (Cell No.27) [≧1]	ON (Cell No.32) [0.8]	ON (N/D) [0.9]	ON (N/D) [≧1]	ON (N/D) [0.8]	ON (N/D) [≧1]	ON (N/D) [0.5]	ON (N/D) [0.5]	ON (N/D) [0.9]	ON (N/D) [≧1]	ON (N/D) [0.9]	N/D
Cell No.8	Cell No.1	ON [≧1]	ON (Cell No.19) [≧1]	ON (Cell No.33) [≧1]	ON (N/D) [0.9]	ON (N/D) [0.6]	ON (N/D) [≧1]	ON (N/D) [≧1]	ON (N/D) [0.9]	ON (N/D) [0.7]	ON (N/D) [0.9]	frame out
Cell No.9	Cell No.2	ON [≧1]	ON (Cell No.20) [0.8]	ON (Cell No.34) [0.4]	ON (N/D) [0.7]	ON (N/D) [0.7]	ON (N/D) [≧1]	ON (N/D) [≧1]	ON (N/D) [0.9]	ON (N/D) [0.7]	ON (N/D) [≧1]	frame out
Cell No.10	Cell No.3	ON [0.4]	ON (Cell No.21) [0.6]	OFF (Cell No.35) [0.3]	ON (N/D) [0.8]	ON (N/D) [0.9]	ON (N/D) [≧1]	ON (N/D) [≧1]	ON (N/D) [0.8]	ON (N/D) [0.5]	frame out
Cell No.11	Cell No.4	ON [0.8]	ON (Cell No.22) [0.8]	ON (Cell No.36) [0.6]	ON (N/D) [0.6]	OFF (N/D) [0.3]	ON (N/D) [0.8]	ON (N/D) [≧1]	ON (N/D) [≧1]	ON (N/D) [0.6]	ON (N/D) [0.7]	ON (N/D) [≧1]	frame out
Cell No.12	Cell No.6	ON [0.9]	ON (N/D) [≧1]	ON (N/D) [≧1]	ON (N/D) [0.9]	ON (N/D) [0.7]	ON (N/D) [≧1]	ON (N/D) [0.6]	ON (N/D) [0.5]	ON (N/D) [≧1]	ON (N/D) [≧1]	ON (N/D) [0.9]	N/D
Cell No.13	Cell No.3	OFF [0]	OFF (Cell No.37) [0]	ON (N/D) [≧1]	ON (N/D) [0.8]	ON (N/D) [≧1]	ON (N/D) [≧1]	ON (N/D) [≧1]	ON (N/D) [0.8]	ON (N/D) [≧1]	ON (N/D) [≧1]	frame out
Cell No.14	Cell No.5	ON [0.6]	ON (Cell No.28) [0.4]	ON (N/D) [≧1]	ON (N/D) [0.6]	ON (N/D) [0.8]	ON (N/D) [≧1]	ON (N/D) [0.7]	ON (N/D) [0.7]	ON (N/D) [≧1]	ON (N/D) [≧1]	frame out
Cell No.15	Cell No.7	ON [0.9]	ON (Cell No.38) [0.8]	ON (N/D) [0.6]	ON (N/D) [≧1]	ON (N/D) [0.5]	ON (N/D) [0.8]	ON (N/D) [0.4]	ON (N/D) [0.4]	ON (N/D) [≧1]	ON (N/D) [≧1]	ON (N/D) [0.5]	N/D
Cell No.16	Cell No.1	ON [0.7]	ON (N/D) [0.4]	OFF (N/D) [0.2]	ON (N/D) [0.8]	ON (N/D) [0.9]	ON (N/D) [0.7]	ON (N/D) [0.4]	ON (N/D) [0.4]	frame out
Cell No.17	Cell No.2	ON [≧1]	ON (Cell No.39) [0.6]	ON (Cell No.44) [≧1]	ON (N/D) [0.6]	ON (N/D) [0.9]	ON (N/D) [≧1]	ON (N/D) [0.8]	ON (N/D) [0.5]	ON (N/D) [0.4]	frame out
Cell No.18	Cell No.4	OFF [0.2]	OFF (Cell No.40) [0.1]	OFF (Cell No.45) [0]	OFF (N/D) [0.3]	ON (N/D) [0.5]	ON (N/D) [≧1]	ON (N/D) [0.7]	ON (N/D) [≧1]	frame out
Cell No.19	Cell No.8	ON [≧1]	ON (N/D) [≧1]	ON (N/D) [≧1]	ON (N/D) [≧1]	ON (N/D) [≧1]	ON (N/D) [≧1]	ON (N/D) [0.7]	ON (N/D) [≧1]	frame out
Cell No.20	Cell No.9	ON [≧1]	ON (N/D) [0.9]	ON (N/D) [≧1]	ON (N/D) [0.9]	ON (N/D) [0.9]	ON (N/D) [0.8]	ON (N/D) [0.5]	ON (N/D) [0.5]	ON (N/D) [0.6]	frame out
Cell No.21	Cell No.10	ON [0.5]	ON (N/D) [0.6]	ON (N/D) [0.6]	ON (N/D) [≧1]	ON (N/D) [≧1]	ON (N/D) [≧1]	ON (N/D) [0.6]	frame out
Cell No.22	Cell No.11	ON [0.5]	OFF (N/D) [0.3]	ON (N/D) [0.4]	ON (N/D) [0.4]	ON (N/D) [0.8]	OFF (N/D) [0.3]	OFF (N/D) [0.3]	frame out
Cell No.23	Cell No.3	OFF [0.1]	OFF (Cell No.46) [0.2]	OFF (N/D) [0.2]	ON (N/D) [0.7]	ON (N/D) [0.7]	ON (N/D) [0.6]	ON (N/D) [0.4]	OFF (N/D) [0.1]	OFF (N/D) [0.1]	OFF (N/D) [0]	OFF (N/D) [0]	frame out
Cell No.24	Cell No.4	OFF [0.1]	OFF (Cell No.47) [0]	OFF (N/D) [0]	OFF (N/D) [0.1]	OFF (N/D) [0.2]	ON (N/D) [0.8]	ON (N/D) [0.6]	ON (N/D) [0.9]	ON (N/D) [0.9]	ON (N/D) [≧1]	ON (N/D) [0.5]	N/D
Cell No.25	Cell No.5	OFF [0.2]	OFF (Cell No.48) [0]	OFF (N/D) [0]	OFF (N/D) [0]	OFF (N/D) [0]	OFF (N/D) [0]	OFF (N/D) [0]	OFF (N/D) [0]	OFF (N/D) [0.3]	frame out
Cell No.26	Cell No.6	ON [≧1]	ON (Cell No.49) [≧1]	ON (N/D) [≧1]	ON (N/D) [0.6]	ON (N/D) [0.8]	ON (N/D) [0.7]	ON (N/D) [0.5]	ON (N/D) [0.7]	ON (N/D) [0.8]	frame out
Cell No.27	Cell No.7	ON [0.9]	ON (Cell No.50) [0.7]	ON (N/D) [0.7]	ON (N/D) [≧1]	ON (N/D) [≧1]	ON (N/D) [0.8]	ON (N/D) [0.7]	ON (N/D) [≧1]	ON (N/D) [0.5]	frame out
Cell No.28	Cell No.14	ON [0.9]	ON (N/D) [0.9]	ON (N/D) [0.7]	ON (N/D) [≧1]	ON (N/D) [0.7]	ON (N/D) [0.7]	ON (N/D) [0.4]	ON (N/D) [0.5]	frame out
Cell No.29	Cell No.1	ON [0.7]	ON (N/D) [≧1]	ON (N/D) [≧1]	ON (N/D) [≧1]	ON (N/D) [0.8]	ON (N/D) [0.5]	ON (N/D) [0.4]	ON (N/D) [0.6]	ON (N/D) [0.4]	frame out
Cell No.30	Cell No.2	ON [0.8]	ON (N/D) [0.7]	ON (N/D) [0.8]	ON (N/D) [0.7]	ON (N/D) [0.5]	ON (N/D) [0.4]	death
Cell No.31	Cell No.3	OFF [0.1]	OFF (N/D) [0]	OFF (N/D) [0]	OFF (N/D) [0.3]	ON (N/D) [0.6]	ON (N/D) [0.8]	ON (N/D) [0.4]	ON (N/D) [≧1]	ON (N/D) [≧1]	frame out
Cell No.32	Cell No.7	ON [0.8]	ON (N/D) [0.8]	ON (N/D) [≧1]	ON (N/D) [≧1]	ON (N/D) [≧1]	ON (N/D) [≧1]	ON (N/D) [≧1]	ON (N/D) [≧1]	ON (N/D) [≧1]	frame out
Cell No.33	Cell No.8	ON [≧1]	ON (N/D) [≧1]	ON (N/D) [0.8]	ON (N/D) [≧1]	ON (N/D) [0.9]	ON (N/D) [0.5]	ON (N/D) [0.7]	ON (N/D) [0.5]	frame out
Cell No.34	Cell No.9	ON [0.6]	ON (N/D) [≧1]	ON (N/D) [0.8]	ON (N/D) [0.9]	ON (N/D) [≧1]	ON (N/D) [0.5]	ON (N/D) [0.5]	frame out
Cell No.35	Cell No.10	ON [≧1]	ON (N/D) [≧1]	ON (N/D) [0.9]	ON (N/D) [0.8]	ON (N/D) [≧1]	ON (N/D) [0.7]	ON (N/D) [0.5]	frame out
Cell No.36	Cell No.11	ON [0.8]	ON (N/D) [0.7]	ON (N/D) [0.8]	ON (N/D) [0.9]	ON (N/D) [0.9]	ON (N/D) [0.5]	OFF (N/D) [0.1]	frame out
Cell No.37	Cell No.13	OFF [0]	OFF (N/D) [0]	OFF (N/D) [0]	OFF (N/D) [0]	OFF (N/D) [0.1]	ON (N/D) [0.4]	OFF (N/D) [0.3]	frame out
Cell No.38	Cell No.15	ON [0.6]	ON (N/D) [0.6]	ON (N/D) [≧1]	ON (N/D) [≧1]	ON (N/D) [≧1]	ON (N/D) [0.7]	ON (N/D) [≧1]	ON (N/D) [0.9]	ON (N/D) [0.8]	frame out
Cell No.39	Cell No.17	ON [0.6]	ON (N/D) [0.8]	ON (N/D) [0.8]	ON (N/D) [≧1]	ON (N/D) [≧1]	ON (N/D) [≧1]	ON (N/D) [0.9]	ON (N/D) [≧1]	ON (N/D) [0.9]	N/D
Cell No.40	Cell No.18	ON [0.5]	ON (N/D) [0.4]	ON (N/D) [0.4]	ON (N/D) [0.6]	ON (N/D) [0.4]	ON (N/D) [0.6]	OFF (N/D) [0.3]	OFF (N/D) [0.3]	frame out
Cell No.41	Cell No.2	ON [≧1]	ON (N/D) [0.9]	ON (N/D) [≧1]	ON (N/D) [0.5]	ON (N/D) [0.7]	ON (N/D) [0.4]	ON (N/D) [0.7]	ON (N/D) [0.7]	ON (N/D) [0.4]	N/D
Cell No.42	Cell No.4	OFF [0]	OFF (N/D) [0.2]	OFF (N/D) [0.1]	ON (N/D) [≧1]	ON (N/D) [≧1]	ON (N/D) [0.9]	ON (N/D) [≧1]	ON (N/D) [≧1]	ON (N/D) [≧1]	frame out
Cell No.43	Cell No.6	ON [≧1]	ON (N/D) [0.4]	ON (N/D) [0.9]	ON (N/D) [0.9]	ON (N/D) [≧1]	ON (N/D) [0.8]	ON (N/D) [0.7]	ON (N/D) [≧1]	ON (N/D) [0.6]	N/D
Cell No.44	Cell No.17	ON [≧1]	ON (N/D) [≧1]	ON (N/D) [≧1]	ON (N/D) [≧1]	ON (N/D) [0.9]	ON (N/D) [0.7]	ON (N/D) [0.5]	ON (N/D) [≧1]	frame out
Cell No.45	Cell No.18	OFF [0]	OFF (N/D) [0]	OFF (N/D) [0]	ON (N/D) [0.7]	ON (N/D) [0.7]	ON (N/D) [≧1]	frame out
Cell No.46	Cell No.23	OFF [0.1]	ON (N/D) [0.5]	ON (N/D) [≧1]	ON (N/D) [≧1]	ON (N/D) [≧1]	ON (N/D) [0.6]	OFF (N/D) [0.3]	OFF (N/D) [0]	frame out
Cell No.47	Cell No.24	OFF [0]	OFF (N/D) [0]	OFF (N/D) [0]	OFF (N/D) [0]	OFF (N/D) [0]	OFF (N/D) [0]	ON (N/D) [0.6]	ON (N/D) [0.4]	ON (N/D) [0.5]	N/D
Cell No.48	Cell No.25	OFF [0]	OFF (N/D) [0.1]	OFF (N/D) [0]	OFF (N/D) [0]	OFF (N/D) [0]	OFF (N/D) [0]	ON (N/D) [0.5]	ON (N/D) [0.7]	ON (N/D) [≧1]	frame out
Cell No.49	Cell No.26	ON [≧1]	ON (N/D) [≧1]	ON (N/D) [≧1]	ON (N/D) [≧1]	ON (N/D) [≧1]	ON (N/D) [0.8]	ON (N/D) [0.8]	ON (N/D) [≧1]	frame out
Cell No.50	Cell No.27	ON [0.5]	ON (N/D) [0.8]	ON (N/D) [0.9]	ON (N/D) [0.7]	ON (N/D) [0.6]	ON (N/D) [0.8]	ON (N/D) [≧1]	ON (N/D) [≧1]	frame out
(B) HMR-left PEV/Euchromatin
Original	Parent	Division time 0	Division time 1	Division time 2	Division time 3	Division time 4	Division time 5	Division time 6	Division time 7	Division time 8	Division time 9	Division time 10	Division time 11	Division time 12	Division time 13	Division time 14
Cell Number	Number	(daughter Number)	(daughter Number)	(daughter Number)	(daughter Number)	(daughter Number)	(daughter Number)	(daughter Number)	(daughter Number)	(daughter Number)	(daughter Number)	(daughter Number)	(daughter Number)	(daughter Number)	(daughter Number)	(daughter Number)
		[EGFP/mcherry]	[EGFP/mcherry]	[EGFP/mcherry]	[EGFP/mcherry]	[EGFP/mcherry]	[EGFP/mcherry]	[EGFP/mcherry]	[EGFP/mcherry]	[EGFP/mcherry]	[EGFP/mcherry]	[EGFP/mcherry]	[EGFP/mcherry]	[EGFP/mcherry]	[EGFP/mcherry]	[EGFP/mcherry]
Cell No.1		ON [≧1]	ON (Cell No.2) [≧1]	ON (Cell No.3) [0.8]	ON (Cell No.5) [0.8]	ON (Cell No.8) [0.8]	ON (Cell No.13) [≧1]	ON (Cell No.25) [≧1]	OFF (Cell No.31) [0.3]	ON (N/D) [≧1]	ON (N/D) [≧1]	ON (N/D) [≧1]	ON (N/D) [≧1]	ON (N/D) [≧1]	ON (N/D) [≧1]	frame out
Cell No.2	Cell No.1	ON [≧1]	ON (Cell No.4) [≧1]	ON (Cell No.6) [≧1]	ON (Cell No.11) [0.7]	ON (Cell No.19) [0.4]	OFF (Cell No.39) [0]	OFF (Cell No.47) [0]	OFF (N/D) [0.2]	OFF (N/D) [0]	OFF (N/D) [0]	OFF (N/D) [0]	OFF (N/D) [0]	OFF (N/D) [0]	N/D
Cell No.3	Cell No.1	ON [0.6]	ON (Cell No.7) [≧1]	ON (Cell No.12) [≧1]	ON (Cell No.17) [0.9]	ON (Cell No.41) [≧1]	ON (Cell No.42) [0.5]	ON (N/D) [0.5]	ON (N/D) [≧1]	ON (N/D) [≧1]	OFF (N/D) [0.2]	OFF (N/D) [0.2]	OFF (N/D) [0.1]	OFF (N/D) [0.3]	N/D
Cell No.4	Cell No.2	ON [≧1]	ON (Cell No.9) [0.9]	ON (Cell No.16) [0.5]	ON (Cell No.27) [0.5]	ON (Cell No.48) [0.6]	ON (N/D) [0.6]	OFF (N/D) [0.1]	OFF (N/D) [0.2]	OFF (N/D) [0]	OFF (N/D) [0.1]	ON (N/D) [0.7]	ON (N/D) [0.7]	N/D
Cell No.5	Cell No.1	ON [0.4]	ON (Cell No.10) [0.5]	OFF (Cell No.20) [0.2]	OFF (Cell No.36) [0.3]	OFF (N/D) [0]	OFF (N/D) [0.1]	OFF (N/D) [0]	OFF (N/D) [0]	OFF (N/D) [0]	OFF (N/D) [0]	frame out
Cell No.6	Cell No.2	ON [≧1]	ON (Cell No.15) [0.6]	ON (Cell No.24) [0.8]	ON (Cell No.46) [≧1]	ON (N/D) [≧1]	ON (N/D) [0.7]	ON (N/D) [0.4]	OFF (N/D) [0.2]	OFF (N/D) [0]	OFF (N/D) [0]	OFF (N/D) [0.1]	OFF (N/D) [0.1]	N/D
Cell No.7	Cell No.3	ON [0.8]	ON (Cell No.14) [0.7]	ON (Cell No.26) [≧1]	ON (Cell No.50) [≧1]	ON (N/D) [≧1]	ON (N/D) [≧1]	ON (N/D) [0.8]	OFF (N/D) [0.1]	OFF (N/D) [0]	OFF (N/D) [0.1]	OFF (N/D) [0.2]	OFF (N/D) [0]	frame out
Cell No.8	Cell No.1	ON [0.6]	ON (Cell No.18) [0.6]	ON (Cell No.30) [≧1]	ON (N/D) [≧1]	ON (N/D) [0.6]	ON (N/D) [0.5]	ON (N/D) [≧1]	OFF (N/D) [0.2]	ON (N/D) [0.6]	ON (N/D) [≧1]	frame out
Cell No.9	Cell No.4	ON [≧1]	ON (Cell No.21) [0.5]	OFF (N/D) [0.2]	OFF (N/D) [0.1]	OFF (N/D) [0]	OFF (N/D) [0]	OFF (N/D) [0.1]	OFF (N/D) [0]	ON (N/D) [0.5]	ON (N/D) [0.5]	N/D
Cell No.10	Cell No.5	ON [0.4]	ON (Cell No.35) [0.6]	ON (Cell No.45) [≧1]	ON (N/D) [0.9]	ON (N/D) [≧1]	ON (N/D) [0.8]	OFF (N/D) [0.3]	OFF (N/D) [0.1]	OFF (N/D) [0.2]	OFF (N/D) [0]	OFF (N/D) [0]	N/D
Cell No.11	Cell No.2	ON [0.4]	ON (Cell No.22) [0.5]	ON (Cell No.32) [0.4]	OFF (N/D) [0.3]	OFF (N/D) [0.1]	OFF (N/D) [0.1]	OFF (N/D) [0.3]	OFF (N/D) [0]	OFF (N/D) [0.1]	frame out
Cell No.12	Cell No.3	ON [0.7]	ON (Cell No.23) [0.6]	ON (N/D) [0.9]	ON (N/D) [≧1]	ON (N/D) [0.5]	OFF (N/D) [0.1]	OFF (N/D) [0.1]	OFF (N/D) [0.1]	OFF (N/D) [0.3]	OFF (N/D) [0.1]	OFF (N/D) [0]	N/D
Cell No.13	Cell No.1	ON [≧1]	ON (Cell No.34) [≧1]	ON (N/D) [≧1]	ON (N/D) [≧1]	ON (N/D) [≧1]	ON (N/D) [≧1]	ON (N/D) [0.6]	ON (N/D) [≧1]	ON (N/D) [0.8]	frame out
Cell No.14	Cell No.7	ON [≧1]	ON (Cell No.40) [≧1]	ON (N/D) [≧1]	ON (N/D) [0.7]	ON (N/D) [≧1]	ON (N/D) [≧1]	ON (N/D) [0.5]	OFF (N/D) [0.3]	OFF (N/D) [0.3]	frame out
Cell No.15	Cell No.6	ON [0.9]	ON (Cell No.37) [0.4]	OFF (N/D) [0.2]	OFF (N/D) [0.3]	ON (N/D) [≧1]	ON (N/D) [0.4]	ON (N/D) [≧1]	ON (N/D) [≧1]	ON (N/D) [0.5]	N/D
Cell No.16	Cell No.4	OFF [0.3]	OFF (Cell No.28) [0.3]	OFF (N/D) [0.2]	ON (N/D) [≧1]	ON (N/D) [≧1]	ON (N/D) [≧1]	ON (N/D) [0.6]	ON (N/D) [0.7]	ON (N/D) [0.5]	ON (N/D) [0.4]	N/D
Cell No.17	Cell No.3	ON [0.7]	ON (Cell No.29) [0.8]	ON (N/D) [0.5]	ON (N/D) [0.6]	ON (N/D) [≧1]	ON (N/D) [0.8]	ON (N/D) [≧1]	frame out
Cell No.18	Cell No.8	OFF [0.1]	OFF (Cell No.44) [0.1]	OFF (N/D) [0.1]	OFF (N/D) [0.1]	ON (N/D) [0.5]	death
Cell No.19	Cell No.2	ON [0.5]	ON (Cell No.38) [0.4]	OFF (N/D) [0.1]	OFF (N/D) [0.2]	OFF (N/D) [0.2]	OFF (N/D) [0]	OFF (N/D) [0]	OFF (N/D) [0]	OFF (N/D) [0.2]	N/D
Cell No.20	Cell No.5	OFF [0.2]	OFF (Cell No.33) [0.1]	OFF (N/D) [0]	OFF (N/D) [0.2]	OFF (N/D) [0]	OFF (N/D) [0]	OFF (N/D) [0.2]	frame out
Cell No.21	Cell No.9	ON [0.6]	ON (Cell No.49) [≧1]	ON (N/D) [≧1]	ON (N/D) [≧1]	ON (N/D) [0.4]	OFF (N/D) [0.2]	OFF (N/D) [0.2]	OFF (N/D) [0.3]	ON (N/D) [0.4]	N/D
Cell No.22	Cell No.11	ON [0.4]	ON (N/D) [0.6]	ON (N/D) [0.5]	ON (N/D) [0.6]	ON (N/D) [≧1]	ON (N/D) [0.4]	ON (N/D) [≧1]	frame out
Cell No.23	Cell No.12	ON [0.7]	ON (N/D) [≧1]	ON (N/D) [≧1]	ON (N/D) [≧1]	ON (N/D) [0.9]	OFF (N/D) [0.2]	OFF (N/D) [0.2]	OFF (N/D) [0]	N/D
Cell No.24	Cell No.6	ON [≧1]	ON (N/D) [0.9]	ON (N/D) [0.8]	ON (N/D) [0.9]	OFF (N/D) [0.2]	OFF (N/D) [0.1]	OFF (N/D) [0]	N/D
Cell No.25	Cell No.1	ON [0.9]	ON (Cell No.43) [0.5]	ON (N/D) [0.5]	ON (N/D) [0.6]	OFF (N/D) [0.3]	OFF (N/D) [0]	OFF (N/D) [0]	frame out
Cell No.26	Cell No.7	ON [0.7]	ON (N/D) [0.4]	ON (N/D) [0.8]	ON (N/D) [0.8]	ON (N/D) [0.4]	ON (N/D) [0.6]	ON (N/D) [≧1]	ON (N/D) [0.9]	N/D
Cell No.27	Cell No.4	ON [0.4]	OFF (N/D) [0.3]	OFF (N/D) [0.1]	OFF (N/D) [0.1]	ON (N/D) [0.4]	OFF (N/D) [0.1]	OFF (N/D) [0]	OFF (N/D) [0.1]	OFF (N/D) [0.1]	N/D
Cell No.28	Cell No.16	OFF [0.3]	OFF (N/D) [0.1]	OFF (N/D) [0]	OFF (N/D) [0.2]	OFF (N/D) [0]	OFF (N/D) [0.1]	OFF (N/D) [0]	OFF (N/D) [0]	N/D
Cell No.29	Cell No.17	ON [0.8]	OFF (N/D) [0.2]	OFF (N/D) [0.1]	OFF (N/D) [0]	OFF (N/D) [0]	frame out
Cell No.30	Cell No.8	ON [0.8]	OFF (N/D) [0.2]	OFF (N/D) [0]	OFF (N/D) [0.2]	OFF (N/D) [0]	frame out
Cell No.31	Cell No.1	OFF [0.1]	OFF (N/D) [0.2]	OFF (N/D) [0]	OFF (N/D) [0]	OFF (N/D) [0]	OFF (N/D) [0]	frame out
Cell No.32	Cell No.11	ON [≧1]	ON (N/D) [0.8]	ON (N/D) [0.7]	ON (N/D) [≧1]	ON (N/D) [0.4]	OFF (N/D) [0.3]	frame out
Cell No.33	Cell No.20	OFF [0.2]	OFF (N/D) [0.1]	OFF (N/D) [0]	OFF (N/D) [0.1]	OFF (N/D) [0.2]	frame out
Cell No.34	Cell No.13	ON [0.8]	ON (N/D) [≧1]	ON (N/D) [0.9]	ON (N/D) [≧1]	ON (N/D) [≧1]	ON (N/D) [≧1]	ON (N/D) [≧1]	ON (N/D) [0.9]	frame out
Cell No.35	Cell No.10	OFF [0.3]	OFF (N/D) [0.1]	OFF (N/D) [0.1]	OFF (N/D) [0]	OFF (N/D) [0.1]	OFF (N/D) [0]	OFF (N/D) [0]	OFF (N/D) [0.1]	OFF (N/D) [0]	N/D
Cell No.36	Cell No.5	OFF [0.3]	OFF (N/D) [0.3]	OFF (N/D) [0.2]	OFF (N/D) [0]	OFF (N/D) [0.1]	OFF (N/D) [0.1]	OFF (N/D) [0.1]	OFF (N/D) [0]	frame out
Cell No.37	Cell No.15	ON [0.6]	ON (N/D) [0.5]	ON (N/D) [≧1]	ON (N/D) [≧1]	ON (N/D) [0.7]	ON (N/D) [≧1]	ON (N/D) [0.4]	OFF (N/D) [0.2]	OFF (N/D) [0.1]	N/D
Cell No.38	Cell No.19	ON [0.5]	OFF (N/D) [0.1]	OFF (N/D) [0]	OFF (N/D) [0.1]	OFF (N/D) [0]	OFF (N/D) [0]	OFF (N/D) [0.1]	OFF (N/D) [0.2]	N/D
Cell No.39	Cell No.2	OFF [0.2]	OFF (N/D) [0.1]	OFF (N/D) [0]	ON (N/D) [≧1]	ON (N/D) [0.5]	ON (N/D) [≧1]	ON (N/D) [≧1]	frame out
Cell No.40	Cell No.14	ON [≧1]	ON (N/D) [0.9]	ON (N/D) [0.5]	ON (N/D) [0.8]	ON (N/D) [0.5]	ON (N/D) [0.6]	ON (N/D) [≧1]	ON (N/D) [≧1]	frame out
Cell No.41	Cell No.3	ON [≧1]	ON (N/D) [0.6]	OFF (N/D) [0.2]	OFF (N/D) [0.1]	OFF (N/D) [0.1]	OFF (N/D) [0]	OFF (N/D) [0]	frame out
Cell No.42	Cell No.3	ON [0.7]	ON (N/D) [0.6]	ON (N/D) [0.5]	OFF (N/D) [0.1]	OFF (N/D) [0.1]	OFF (N/D) [0.2]	OFF (N/D) [0.2]	frame out
Cell No.43	Cell No.25	ON [0.9]	ON (N/D) [0.7]	ON (N/D) [0.8]	ON (N/D) [0.5]	ON (N/D) [0.4]	ON (N/D) [0.6]	OFF (N/D) [0.3]	ON (N/D) [≧1]	ON (N/D) [0.9]	frame out
Cell No.44	Cell No.18	OFF [0.2]	OFF (N/D) [0.1]	OFF (N/D) [0]	OFF (N/D) [0]	OFF (N/D) [0]	frame out
Cell No.45	Cell No.10	ON [0.9]	ON (N/D) [0.8]	ON (N/D) [0.9]	ON (N/D) [0.5]	ON (N/D) [0.5]	frame out
Cell No.46	Cell No.6	ON [≧1]	ON (N/D) [0.8]	ON (N/D) [0.8]	ON (N/D) [0.5]	OFF (N/D) [0.2]	OFF (N/D) [0.3]	OFF (N/D) [0.1]	OFF (N/D) [0.3]	N/D
Cell No.47	Cell No.2	OFF [0.1]	OFF (N/D) [0]	OFF (N/D) [0]	OFF (N/D) [0.1]	OFF (N/D) [0]	OFF (N/D) [0]	OFF (N/D) [0.1]	OFF (N/D) [0]	frame out
Cell No.48	Cell No.4	ON [0.5]	OFF (N/D) [0.3]	OFF (N/D) [0]	OFF (N/D) [0.3]	OFF (N/D) [0]	OFF (N/D) [0]	ON (N/D) [0.5]	OFF (N/D) [0.2]	N/D
Cell No.49	Cell No.21	ON [≧1]	ON (N/D) [0.7]	OFF (N/D) [0.2]	OFF (N/D) [0.1]	OFF (N/D) [0]	OFF (N/D) [0]	OFF (N/D) [0.2]	N/D
Cell No.50	Cell No.7	ON [0.7]	ON (N/D) [0.6]	OFF (N/D) [0.1]	OFF (N/D) [0.3]	OFF (N/D) [0]	OFF (N/D) [0]	OFF (N/D) [0]	N/D
(C) HMR-right PEV/Euchromatin
Original	Parent	Division time 0	Division time 1	Division time 2	Division time 3	Division time 4	Division time 5	Division time 6	Division time 7	Division time 8	Division time 9	Division time 10	Division time 11	Division time 12	Division time 13	Division time 14	Division time 15	Division time 16
Cell Number	Number	(daughter Number)	(daughter Number)	(daughter Number)	(daughter Number)	(daughter Number)	(daughter Number)	(daughter Number)	(daughter Number)	(daughter Number)	(daughter Number)	(daughter Number)	(daughter Number)	(daughter Number)	(daughter Number)	(daughter Number)	(daughter Number)	(daughter Number)
		[EGFP/mcherry]	[EGFP/mcherry]	[EGFP/mcherry]	[EGFP/mcherry]	[EGFP/mcherry]	[EGFP/mcherry]	[EGFP/mcherry]	[EGFP/mcherry]	[EGFP/mcherry]	[EGFP/mcherry]	[EGFP/mcherry]	[EGFP/mcherry]	[EGFP/mcherry]	[EGFP/mcherry]	[EGFP/mcherry]	[EGFP/mcherry]	[EGFP/mcherry]
Cell No.1		ON [≧1]	ON (Cell No.2) [0.5]	ON (Cell No.3) [0.4]	ON (Cell No.5) [0.6]	ON (Cell No.9) [0.4]	ON (Cell No.14) [0.8]	ON (Cell No.21) [0.5]	OFF (Cell No.33) [0.1]	ON (N/D) [≧1]	ON (N/D) [0.9]	ON (N/D) [0.8]	ON (N/D) [0.6]	ON (N/D) [0.6]	ON (N/D) [0.4]	ON (N/D) [0.4]	ON (N/D) [0.5]	death
Cell No.2	Cell No.1	ON [≧1]	ON (Cell No.4) [≧1]	ON (Cell No.6) [≧1]	ON (Cell No.10) [≧1]	ON (Cell No.22) [0.6]	ON (Cell No.34) [0.9]	OFF (N/D) [0.1]	OFF (N/D) [0.1]	ON (N/D) [0.5]	OFF (N/D) [0.2]	ON (N/D) [0.4]	ON (N/D) [≧1]	ON (N/D) [≧1]	ON (N/D) [0.4]	ON (N/D) [0.4]	death
Cell No.3	Cell No.1	ON [0.7]	ON (Cell No.7) [≧1]	ON (Cell No.11) [≧1]	ON (Cell No.15) [0.8]	OFF (Cell No.35) [0.2]	ON (Cell No.43) [0.7]	ON (N/D) [0.9]	OFF (N/D) [0.3]	OFF (N/D) [0.1]	OFF (N/D) [0.3]	OFF (N/D) [0]	OFF (N/D) [0]	OFF (N/D) [0.1]	OFF (N/D) [0.1]	frame out
Cell No.4	Cell No.2	ON [0.8]	ON (Cell No.8) [0.9]	ON (Cell No.12) [0.9]	ON (Cell No.23) [0.9]	ON (Cell No.44) [0.8]	ON (N/D) [0.9]	ON (N/D) [≧1]	ON (N/D) [≧1]	ON (N/D) [≧1]	ON (N/D) [≧1]	ON (N/D) [≧1]	ON (N/D) [0.5]	ON (N/D) [0.4]	ON (N/D) [0.8]	frame out
Cell No.5	Cell No.1	ON [0.5]	ON (Cell No.13) [0.9]	ON (Cell No.16) [≧1]	ON (Cell No.36) [0.4]	ON (N/D) [≧1]	ON (N/D) [0.7]	ON (N/D) [≧1]	ON (N/D) [0.7]	ON (N/D) [≧1]	ON (N/D) [0.5]	ON (N/D) [0.7]	OFF (N/D) [0.1]	OFF (N/D) [0.1]	OFF (N/D) [0.3]	N/D
Cell No.6	Cell No.2	ON [≧1]	ON (Cell No.17) [0.8]	ON (Cell No.24) [≧1]	ON (Cell No.45) [0.9]	ON (N/D) [0.6]	OFF (N/D) [0.3]	OFF (N/D) [0]	OFF (N/D) [0]	OFF (N/D) [0]	OFF (N/D) [0.1]	ON (N/D) [0.4]	ON (N/D) [0.4]	frame out
Cell No.7	Cell No.3	ON [≧1]	ON (Cell No.18) [0.6]	ON (Cell No.25) [≧1]	ON (N/D) [0.9]	OFF (N/D) [0.1]	ON (N/D) [0.7]	ON (N/D) [0.8]	OFF (N/D) [0.1]	OFF (N/D) [0]	OFF (N/D) [0]	frame out
Cell No.8	Cell No.4	ON [≧1]	ON (Cell No.19) [0.7]	ON (Cell No.26) [0.5]	ON (N/D) [0.8]	ON (N/D) [0.7]	ON (N/D) [0.5]	ON (N/D) [0.5]	OFF (N/D) [0.2]	ON (N/D) [0.5]	ON (N/D) [0.4]	frame out
Cell No.9	Cell No.1	ON [0.4]	OFF (Cell No.20) [0]	ON (Cell No.27) [0.4]	ON (N/D) [0.5]	ON (N/D) [0.5]	OFF (N/D) [0.1]	OFF (N/D) [0]	OFF (N/D) [0]	ON (N/D) [0.4]	death
Cell No.10	Cell No.2	ON [≧1]	ON (Cell No.28) [0.8]	ON (Cell No.46) [≧1]	OFF (N/D) [0.3]	ON (N/D) [0.4]	ON (N/D) [0.4]	ON (N/D) [0.5]	ON (N/D) [0.8]	ON (N/D) [0.7]	ON (N/D) [0.7]	ON (N/D) [0.5]	ON (N/D) [0.4]	N/D
Cell No.11	Cell No.3	ON [0.5]	ON (Cell No.29) [0.7]	ON (Cell No.47) [0.8]	ON (N/D) [≧1]	OFF (N/D) [0.2]	ON (N/D) [≧1]	ON (N/D) [0.7]	ON (N/D) [0.5]	OFF (N/D) [0.3]	ON (N/D) [0.6]	ON (N/D) [0.4]	frame out
Cell No.12	Cell No.4	ON [≧1]	ON (Cell No.30) [0.9]	ON (N/D) [0.8]	ON (N/D) [0.7]	OFF (N/D) [0.3]	OFF (N/D) [0]	OFF (N/D) [0]	OFF (N/D) [0]	OFF (N/D) [0.2]	frame out
Cell No.13	Cell No.5	ON [0.5]	ON (Cell No.31) [≧1]	ON (N/D) [≧1]	ON (N/D) [0.8]	ON (N/D) [≧1]	OFF (N/D) [0]	ON (N/D) [0.7]	ON (N/D) [0.8]	ON (N/D) [0.6]	ON (N/D) [0.7]	ON (N/D) [0.7]	N/D
Cell No.14	Cell No.1	ON [0.5]	OFF (Cell No.32) [0.2]	OFF (Cell No.37) [0.3]	OFF (N/D) [0.1]	OFF (N/D) [0.1]	OFF (N/D) [0.1]	OFF (N/D) [0]	OFF (N/D) [0]	OFF (N/D) [0.2]	OFF (N/D) [0.1]	frame out
Cell No.15	Cell No.3	ON [0.8]	OFF (Cell No.38) [0]	OFF (Cell No.48) [0]	OFF (N/D) [0]	OFF (N/D) [0]	OFF (N/D) [0]	OFF (N/D) [0.1]	OFF (N/D) [0]	OFF (N/D) [0]	OFF (N/D) [0]	frame out
Cell No.16	Cell No.5	ON [0.7]	ON (Cell No.39) [≧1]	ON (N/D) [0.5]	ON (N/D) [0.9]	ON (N/D) [0.6]	ON (N/D) [0.8]	OFF (N/D) [0.2]	OFF (N/D) [0]	OFF (N/D) [0.2]	frame out
Cell No.17	Cell No.6	ON [0.7]	ON (Cell No.40) [0.8]	ON (N/D) [≧1]	ON (N/D) [≧1]	ON (N/D) [≧1]	ON (N/D) [≧1]	ON (N/D) [0.6]	ON (N/D) [≧1]	frame out
Cell No.18	Cell No.7	ON [0.8]	ON (N/D) [0.8]	OFF (N/D) [0]	OFF (N/D) [0.1]	OFF (N/D) [0]	OFF (N/D) [0]	ON (N/D) [0.4]	OFF (N/D) [0.3]	frame out
Cell No.19	Cell No.8	ON [0.5]	ON (N/D) [0.5]	ON (N/D) [0.7]	OFF (N/D) [0.2]	OFF (N/D) [0]	OFF (N/D) [0.1]	ON (N/D) [0.5]	OFF (N/D) [0.3]	ON (N/D) [0.4]	OFF (N/D) [0.1]	frame out
Cell No.20	Cell No.9	OFF [0]	OFF (Cell No.41) [0.2]	OFF (N/D) [0]	OFF (N/D) [0]	OFF (N/D) [0]	OFF (N/D) [0]	OFF (N/D) [0.1]	OFF (N/D) [0]	frame out
Cell No.21	Cell No.1	OFF [0.2]	OFF (Cell No.42) [0.3]	OFF (N/D) [0]	OFF (N/D) [0]	OFF (N/D) [0]	OFF (N/D) [0]	OFF (N/D) [0]	frame out
Cell No.22	Cell No.2	ON [≧1]	ON (Cell No.49) [≧1]	ON (N/D) [≧1]	ON (N/D) [≧1]	OFF (N/D) [0]	OFF (N/D) [0]	OFF (N/D) [0.2]	OFF (N/D) [0.1]	OFF (N/D) [0.2]	OFF (N/D) [0]	OFF (N/D) [0]	OFF (N/D) [0]	N/D
Cell No.23	Cell No.4	ON [≧1]	ON (Cell No.50) [≧1]	ON (N/D) [0.8]	OFF (N/D) [0.2]	ON (N/D) [0.4]	ON (N/D) [≧1]	ON (N/D) [0.6]	ON (N/D) [0.6]	frame out
Cell No.24	Cell No.6	ON [0.7]	ON (N/D) [0.7]	ON (N/D) [0.5]	ON (N/D) [0.6]	ON (N/D) [0.4]	ON (N/D) [0.4]	OFF (N/D) [0]	OFF (N/D) [0]	frame out
Cell No.25	Cell No.7	ON [≧1]	ON (N/D) [0.7]	OFF (N/D) [0.2]	ON (N/D) [0.5]	OFF (N/D) [0.1]	ON (N/D) [0.6]	frame out
Cell No.26	Cell No.8	ON [0.6]	ON (N/D) [0.8]	OFF (N/D) [0.1]	ON (N/D) [0.6]	OFF (N/D) [0]	ON (N/D) [0.6]	ON (N/D) [≧1]	ON (N/D) [0.5]	ON (N/D) [0.7]	frame out
Cell No.27	Cell No.9	ON [0.4]	OFF (N/D) [0]	OFF (N/D) [0]	OFF (N/D) [0]	OFF (N/D) [0]	OFF (N/D) [0]	OFF (N/D) [0]	ON (N/D) [0.4]	frame out
Cell No.28	Cell No.10	ON [≧1]	ON (N/D) [0.9]	ON (N/D) [≧1]	ON (N/D) [0.8]	ON (N/D) [0.6]	ON (N/D) [≧1]	ON (N/D) [0.7]	ON (N/D) [0.9]	OFF (N/D) [0]	frame out
Cell No.29	Cell No.11	ON [0.6]	ON (N/D) [0.7]	ON (N/D) [0.4]	ON (N/D) [0.6]	ON (N/D) [0.6]	ON (N/D) [≧1]	ON (N/D) [0.9]	ON (N/D) [≧1]	ON (N/D) [0.6]	ON (N/D) [0.4]	OFF (N/D) [0.1]	N/D
Cell No.30	Cell No.12	ON [≧1]	ON (N/D) [0.9]	ON (N/D) [0.8]	ON (N/D) [0.8]	ON (N/D) [0.5]	ON (N/D) [0.5]	frame out
Cell No.31	Cell No.13	ON [0.9]	ON (N/D) [≧1]	ON (N/D) [≧1]	ON (N/D) [0.7]	OFF (N/D) [0.3]	OFF (N/D) [0.3]	ON (N/D) [≧1]	ON (N/D) [0.9]	OFF (N/D) [0.3]	OFF (N/D) [0.3]	N/D
Cell No.32	Cell No.14	OFF [0.1]	OFF (N/D) [0.1]	ON (N/D) [0.4]	ON (N/D) [0.4]	OFF (N/D) [0.1]	ON (N/D) [0.9]	ON (N/D) [0.6]	ON (N/D) [0.5]	ON (N/D) [0.9]	frame out
Cell No.33	Cell No.1	OFF [0]	ON (N/D) [0.6]	ON (N/D) [≧1]	ON (N/D) [0.7]	ON (N/D) [0.4]	ON (N/D) [0.5]	ON (N/D) [0.7]	ON (N/D) [≧1]	ON (N/D) [0.4]	frame out
Cell No.34	Cell No.2	ON [≧1]	ON (N/D) [≧1]	OFF (N/D) [0.2]	ON (N/D) [0.7]	ON (N/D) [0.4]	OFF (N/D) [0.3]	frame out
Cell No.35	Cell No.3	OFF [0.3]	OFF (N/D) [0.1]	OFF (N/D) [0]	OFF (N/D) [0]	OFF (N/D) [0]	OFF (N/D) [0.2]	OFF (N/D) [0]	OFF (N/D) [0.3]	ON (N/D) [0.7]	ON (N/D) [0.5]	N/D
Cell No.36	Cell No.5	ON [0.4]	ON (N/D) [0.5]	ON (N/D) [0.8]	ON (N/D) [≧1]	ON (N/D) [0.6]	ON (N/D) [0.4]	ON (N/D) [≧1]	ON (N/D) [0.7]	death
Cell No.37	Cell No.14	OFF [0.2]	OFF (N/D) [0.3]	ON (N/D) [0.4]	ON (N/D) [≧1]	ON (N/D) [0.4]	ON (N/D) [0.7]	ON (N/D) [≧1]	ON (N/D) [0.6]	death
Cell No.38	Cell No.15	OFF [0.1]	OFF (N/D) [0]	OFF (N/D) [0.1]	OFF (N/D) [0]	OFF (N/D) [0.2]	OFF (N/D) [0]	ON (N/D) [0.6]	OFF (N/D) [0.2]	OFF (N/D) [0.1]	N/D
Cell No.39	Cell No.16	ON [0.9]	ON (N/D) [0.6]	ON (N/D) [0.7]	ON (N/D) [0.9]	OFF (N/D) [0.3]	ON (N/D) [≧1]	ON (N/D) [≧1]	ON (N/D) [0.5]	frame out
Cell No.40	Cell No.17	ON [≧1]	ON (N/D) [≧1]	ON (N/D) [≧1]	ON (N/D) [0.8]	ON (N/D) [0.7]	OFF (N/D) [0.3]	ON (N/D) [0.8]	frame out
Cell No.41	Cell No.20	OFF [0]	OFF (N/D) [0.2]	OFF (N/D) [0.1]	OFF (N/D) [0.1]	OFF (N/D) [0]	OFF (N/D) [0]	frame out
Cell No.42	Cell No.21	OFF [0.3]	OFF (N/D) [0]	OFF (N/D) [0]	OFF (N/D) [0]	OFF (N/D) [0]	OFF (N/D) [0]	frame out
Cell No.43	Cell No.3	OFF [0.2]	OFF (N/D) [0.1]	OFF (N/D) [0.1]	OFF (N/D) [0]	OFF (N/D) [0]	OFF (N/D) [0.1]	ON (N/D) [0.5]	ON (N/D) [0.5]	death
Cell No.44	Cell No.4	ON [0.8]	ON (N/D) [0.6]	ON (N/D) [0.9]	ON (N/D) [0.8]	ON (N/D) [≧1]	ON (N/D) [≧1]	ON (N/D) [≧1]	ON (N/D) [0.9]	ON (N/D) [0.6]	frame out
Cell No.45	Cell No.6	ON [0.5]	ON (N/D) [0.6]	ON (N/D) [≧1]	ON (N/D) [≧1]	OFF (N/D) [0.3]	ON (N/D) [0.7]	ON (N/D) [≧1]	ON (N/D) [0.7]	ON (N/D) [0.7]	frame out
Cell No.46	Cell No.10	ON [0.7]	ON (N/D) [0.5]	OFF (N/D) [0.2]	ON (N/D) [≧1]	ON (N/D) [0.5]	ON (N/D) [0.5]	ON (N/D) [0.8]	ON (N/D) [0.4]	frame out
Cell No.47	Cell No.11	ON [0.7]	ON (N/D) [0.5]	ON (N/D) [≧1]	ON (N/D) [≧1]	ON (N/D) [0.8]	ON (N/D) [0.8]	ON (N/D) [0.4]	OFF (N/D) [0.1]	OFF (N/D) [0.1]	N/D
Cell No.48	Cell No.15	OFF [0]	OFF (N/D) [0]	OFF (N/D) [0.1]	OFF (N/D) [0]	OFF (N/D) [0]	OFF (N/D) [0]	frame out
Cell No.49	Cell No.22	ON [0.9]	ON (N/D) [0.8]	ON (N/D) [0.9]	ON (N/D) [≧1]	ON (N/D) [0.5]	ON (N/D) [≧1]	ON (N/D) [0.7]	ON (N/D) [0.8]	frame out
Cell No.50	Cell No.23	ON [≧1]	ON (N/D) [≧1]	ON (N/D) [0.9]	ON (N/D) [≧1]	ON (N/D) [0.5]	ON (N/D) [≧1]	ON (N/D) [0.7]	frame out
(D) HML-right PEV/Euchromatin
Original	Parent	Division time 0	Division time 1	Division time 2	Division time 3	Division time 4	Division time 5	Division time 6	Division time 7	Division time 8	Division time 9	Division time 10	Division time 11	Division time 12	Division time 13	Division time 14	Division time 15	Division time 16
Cell Number	Number	(daughter Number)	(daughter Number)	(daughter Number)	(daughter Number)	(daughter Number)	(daughter Number)	(daughter Number)	(daughter Number)	(daughter Number)	(daughter Number)	(daughter Number)	(daughter Number)	(daughter Number)	(daughter Number)	(daughter Number)	(daughter Number)	(daughter Number)
		[EGFP/mcherry]	[EGFP/mcherry]	[EGFP/mcherry]	[EGFP/mcherry]	[EGFP/mcherry]	[EGFP/mcherry]	[EGFP/mcherry]	[EGFP/mcherry]	[EGFP/mcherry]	[EGFP/mcherry]	[EGFP/mcherry]	[EGFP/mcherry]	[EGFP/mcherry]	[EGFP/mcherry]	[EGFP/mcherry]	[EGFP/mcherry]	[EGFP/mcherry]
Cell No.1		ON [0.9]	ON (Cell No.2) [≧1]	ON (Cell No.3) [0.8]	ON (Cell No.5) [≧1]	ON (Cell No.6) [0.8]	ON (Cell No.11) [0.5]	ON (Cell No.17) [≧1]	OFF (Cell No.32) [0.2]	OFF (Cell No.42) [0.3]	OFF (N/D) [0.1]	OFF (N/D) [0.3]	ON (N/D) [0.4]	ON (N/D) [0.4]	ON (N/D) [0.8]	ON (N/D) [0.9]	ON (N/D) [≧1]	N/D
Cell No.2	Cell No.1	ON [0.7]	ON (Cell No.4) [≧1]	ON (Cell No.7) [0.6]	ON (Cell No.12) [≧1]	ON (Cell No.21) [≧1]	ON (Cell No.33) [0.4]	ON (N/D) [0.7]	ON (N/D) [≧1]	ON (N/D) [0.4]	OFF (N/D) [0.1]	ON (N/D) [≧1]	ON (N/D) [0.6]	ON (N/D) [0.9]	ON (N/D) [≧1]	frame out
Cell No.3	Cell No.1	ON [≧1]	ON (Cell No.8) [≧1]	ON (Cell No.13) [≧1]	ON (Cell No.22) [≧1]	ON (Cell No.34) [0.6]	OFF (N/D) [0.1]	OFF (N/D) [0.2]	OFF (N/D) [0.1]	OFF (N/D) [0]	ON (N/D) [0.4]	ON (N/D) [0.4]	frame out
Cell No.4	Cell No.2	ON [≧1]	ON (Cell No.9) [≧1]	ON (Cell No.18) [≧1]	ON (Cell No.35) [≧1]	ON (N/D) [0.5]	ON (N/D) [0.7]	OFF (N/D) [0.3]	OFF (N/D) [0.2]	OFF (N/D) [0.3]	OFF (N/D) [0]	ON (N/D) [0.5]	ON (N/D) [0.5]	N/D
Cell No.5	Cell No.1	ON [0.9]	ON (Cell No.10) [0.8]	ON (Cell No.14) [0.4]	ON (Cell No.23) [0.8]	OFF (Cell No.36) [0.3]	OFF (N/D) [0]	OFF (N/D) [0.1]	OFF (N/D) [0.2]	OFF (N/D) [0.2]	ON (N/D) [≧1]	ON (N/D) [≧1]	ON (N/D) [≧1]	frame out
Cell No.6	Cell No.1	ON [≧1]	ON (Cell No.16) [0.8]	ON (Cell No.24) [0.5]	ON (Cell No.43) [0.5]	OFF (N/D) [0]	OFF (N/D) [0.1]	ON (N/D) [≧1]	death
Cell No.7	Cell No.2	ON [0.4]	ON (Cell No.15) [0.6]	ON (Cell No.25) [0.7]	ON (Cell No.37) [0.8]	OFF (N/D) [0.1]	OFF (N/D) [0.3]	ON (N/D) [0.7]	ON (N/D) [≧1]	ON (N/D) [0.6]	OFF (N/D) [0.3]	OFF (N/D) [0.3]	OFF (N/D) [0.2]	OFF (N/D) [0.2]	N/D
Cell No.8	Cell No.3	ON [≧1]	ON (Cell No.19) [≧1]	ON (Cell No.26) [≧1]	ON (Cell No.44) [≧1]	ON (N/D) [≧1]	ON (N/D) [≧1]	ON (N/D) [≧1]	ON (N/D) [≧1]	ON (N/D) [0.5]	OFF (N/D) [0.2]	OFF (N/D) [0.1]	OFF (N/D) [0]	N/D
Cell No.9	Cell No.4	ON [0.9]	OFF (Cell No.27) [0.1]	OFF (Cell No.45) [0.3]	OFF (N/D) [0]	ON (N/D) [0.9]	OFF (N/D) [0.3]	OFF (N/D) [0.2]	OFF (N/D) [0.3]	OFF (N/D) [0.2]	ON (N/D) [0.4]	ON (N/D) [0.9]	N/D
Cell No.10	Cell No.5	ON [0.8]	ON (Cell No.20) [0.7]	OFF (Cell No.28) [0.3]	OFF (Cell No.46) [0.1]	ON (N/D) [0.4]	OFF (N/D) [0]	OFF (N/D) [0]	OFF (N/D) [0.2]	OFF (N/D) [0.1]	ON (N/D) [0.4]	ON (N/D) [≧1]	ON (N/D) [≧1]	N/D
Cell No.11	Cell No.1	ON [0.9]	OFF (Cell No.29) [0.3]	OFF (N/D) [0.2]	ON (N/D) [0.5]	ON (N/D) [0.6]	ON (N/D) [≧1]	ON (N/D) [≧1]	ON (N/D) [0.5]	ON (N/D) [0.5]	frame out
Cell No.12	Cell No.2	ON [0.7]	OFF (Cell No.38) [0.3]	OFF (N/D) [0.2]	OFF (N/D) [0.1]	OFF (N/D) [0.2]	OFF (N/D) [0.2]	OFF (N/D) [0.1]	OFF (N/D) [0]	OFF (N/D) [0]	frame out
Cell No.13	Cell No.3	ON [0.8]	ON (Cell No.30) [0.6]	ON (Cell No.47) [0.5]	ON (N/D) [0.9]	OFF (N/D) [0.2]	ON (N/D) [0.8]	ON (N/D) [0.6]	ON (N/D) [0.9]	OFF (N/D) [0.1]	frame out
Cell No.14	Cell No.5	ON [0.8]	ON (Cell No.31) [≧1]	ON (N/D) [0.4]	ON (N/D) [0.4]	OFF (N/D) [0.3]	OFF (N/D) [0.3]	ON (N/D) [≧1]	frame out
Cell No.15	Cell No.7	ON [0.9]	ON (Cell No.39) [≧1]	ON (N/D) [≧1]	ON (N/D) [0.9]	ON (N/D) [≧1]	ON (N/D) [≧1]	ON (N/D) [0.4]	OFF (N/D) [0.1]	OFF (N/D) [0]	frame out
Cell No.16	Cell No.6	ON [≧1]	ON (Cell No.40) [0.4]	OFF (N/D) [0.1]	ON (N/D) [0.8]	ON (N/D) [0.4]	OFF (N/D) [0]	OFF (N/D) [0]	ON (N/D) [0.5]	OFF (N/D) [0.2]	ON (N/D) [0.5]	ON (N/D) [0.4]	frame out
Cell No.17	Cell No.1	ON [0.7]	ON (Cell No.48) [≧1]	OFF (N/D) [0.2]	OFF (N/D) [0.1]	OFF (N/D) [0]	OFF (N/D) [0]	OFF (N/D) [0.1]	OFF (N/D) [0.1]	ON (N/D) [≧1]	N/D
Cell No.18	Cell No.4	ON [0.5]	ON (Cell No.49) [0.5]	ON (N/D) [0.8]	ON (N/D) [0.6]	OFF (N/D) [0.1]	OFF (N/D) [0.1]	OFF (N/D) [0]	OFF (N/D) [0]	OFF (N/D) [0.2]	OFF (N/D) [0.2]	N/D
Cell No.19	Cell No.8	ON [≧1]	ON (Cell No.50) [0.7]	ON (N/D) [≧1]	ON (N/D) [0.9]	ON (N/D) [0.6]	OFF (N/D) [0.1]	OFF (N/D) [0.2]	OFF (N/D) [0]	OFF (N/D) [0.3]	ON (N/D) [0.8]	frame out
Cell No.20	Cell No.10	ON [0.8]	ON (Cell No.41) [0.4]	OFF (N/D) [0]	OFF (N/D) [0]	OFF (N/D) [0]	OFF (N/D) [0.2]	OFF (N/D) [0.1]	OFF (N/D) [0]	OFF (N/D) [0.1]	OFF (N/D) [0.1]	OFF (N/D) [0.2]	N/D
Cell No.21	Cell No.2	ON [≧1]	ON (N/D) [0.8]	ON (N/D) [≧1]	OFF (N/D) [0.3]	ON (N/D) [0.4]	ON (N/D) [0.6]	ON (N/D) [0.4]	ON (N/D) [0.6]	OFF (N/D) [0.3]	frame out
Cell No.22	Cell No.3	ON [≧1]	ON (N/D) [≧1]	OFF (N/D) [0.3]	ON (N/D) [0.4]	OFF (N/D) [0.2]	OFF (N/D) [0.1]	ON (N/D) [0.5]	ON (N/D) [≧1]	ON (N/D) [≧1]	ON (N/D) [≧1]	ON (N/D) [≧1]	N/D
Cell No.23	Cell No.5	ON [0.6]	ON (N/D) [0.6]	ON (N/D) [0.4]	ON (N/D) [0.4]	ON (N/D) [0.4]	ON (N/D) [≧1]	frame out
Cell No.24	Cell No.6	OFF [0.3]	ON (N/D) [0.8]	OFF (N/D) [0.2]	OFF (N/D) [0.1]	OFF (N/D) [0]	OFF (N/D) [0]	ON (N/D) [0.8]	ON (N/D) [0.4]	OFF (N/D) [0.2]	N/D
Cell No.25	Cell No.7	ON [0.4]	OFF (N/D) [0.2]	ON (N/D) [0.7]	ON (N/D) [0.6]	ON (N/D) [0.7]	ON (N/D) [≧1]	ON (N/D) [≧1]	ON (N/D) [≧1]	frame out
Cell No.26	Cell No.8	ON [0.8]	ON (N/D) [0.5]	ON (N/D) [0.7]	ON (N/D) [≧1]	ON (N/D) [≧1]	ON (N/D) [≧1]	OFF (N/D) [0.3]	ON (N/D) [0.4]	OFF (N/D) [0.2]	frame out
Cell No.27	Cell No.9	ON [0.5]	OFF (N/D) [0.3]	OFF (N/D) [0.1]	OFF (N/D) [0]	OFF (N/D) [0]	ON (N/D) [≧1]	ON (N/D) [0.4]	ON (N/D) [0.8]	ON (N/D) [0.4]	OFF (N/D) [0.3]	ON (N/D) [0.4]	N/D
Cell No.28	Cell No.10	ON [0.8]	ON (N/D) [0.6]	OFF (N/D) [0.2]	OFF (N/D) [0.2]	OFF (N/D) [0.2]	OFF (N/D) [0]	OFF (N/D) [0]	OFF (N/D) [0.3]	OFF (N/D) [0.3]	ON (N/D) [0.6]	frame out
Cell No.29	Cell No.11	ON [0.9]	ON (N/D) [0.5]	OFF (N/D) [0.3]	OFF (N/D) [0]	ON (N/D) [0.6]	OFF (N/D) [0.2]	OFF (N/D) [0]	OFF (N/D) [0.1]	frame out
Cell No.30	Cell No.13	OFF [0.3]	ON (N/D) [0.4]	ON (N/D) [0.4]	ON (N/D) [0.7]	ON (N/D) [≧1]	ON (N/D) [≧1]	OFF (N/D) [0.2]	frame out
Cell No.31	Cell No.14	ON [0.8]	ON (N/D) [≧1]	ON (N/D) [≧1]	ON (N/D) [0.5]	OFF (N/D) [0.2]	OFF (N/D) [0]	frame out
Cell No.32	Cell No.1	ON [0.4]	OFF (N/D) [0]	OFF (N/D) [0]	OFF (N/D) [0]	OFF (N/D) [0]	OFF (N/D) [0.2]	ON (N/D) [0.4]	frame out
Cell No.33	Cell No.2	ON [0.9]	ON (N/D) [0.9]	ON (N/D) [≧1]	ON (N/D) [0.7]	ON (N/D) [≧1]	ON (N/D) [≧1]	ON (N/D) [≧1]	ON (N/D) [≧1]	ON (N/D) [≧1]	ON (N/D) [0.7]	N/D
Cell No.34	Cell No.3	ON [≧1]	ON (N/D) [0.5]	OFF (N/D) [0.1]	OFF (N/D) [0]	OFF (N/D) [0]	OFF (N/D) [0]	frame out
Cell No.35	Cell No.4	ON [≧1]	OFF (N/D) [0.3]	OFF (N/D) [0.3]	ON (N/D) [0.9]	ON (N/D) [0.5]	ON (N/D) [0.4]	ON (N/D) [0.9]	ON (N/D) [≧1]	ON (N/D) [≧1]	N/D
Cell No.36	Cell No.5	OFF [0.3]	OFF (N/D) [0]	ON (N/D) [0.4]	OFF (N/D) [0.2]	ON (N/D) [≧1]	ON (N/D) [0.4]	OFF (N/D) [0.1]	ON (N/D) [≧1]	ON (N/D) [0.9]	ON (N/D) [≧1]	N/D
Cell No.37	Cell No.7	ON [0.6]	ON (N/D) [≧1]	ON (N/D) [0.7]	ON (N/D) [0.7]	ON (N/D) [0.4]	ON (N/D) [0.7]	ON (N/D) [0.6]	ON (N/D) [0.7]	frame out
Cell No.38	Cell No.12	OFF [0.1]	OFF (N/D) [0]	OFF (N/D) [0]	OFF (N/D) [0.1]	OFF (N/D) [0.3]	OFF (N/D) [0]	OFF (N/D) [0]	OFF (N/D) [0]	frame out
Cell No.39	Cell No.15	ON [0.7]	ON (N/D) [0.6]	ON (N/D) [0.8]	ON (N/D) [0.7]	ON (N/D) [0.8]	ON (N/D) [0.7]	ON (N/D) [0.7]	ON (N/D) [0.7]	frame out
Cell No.40	Cell No.16	ON [0.5]	OFF (N/D) [0.3]	ON (N/D) [0.5]	OFF (N/D) [0.3]	ON (N/D) [≧1]	ON (N/D) [≧1]	ON (N/D) [≧1]	ON (N/D) [0.6]	OFF (N/D) [0.3]	OFF (N/D) [0]	N/D
Cell No.41	Cell No.20	ON [0.6]	ON (N/D) [0.4]	OFF (N/D) [0]	OFF (N/D) [0]	OFF (N/D) [0]	OFF (N/D) [0]	OFF (N/D) [0.1]	OFF (N/D) [0]	OFF (N/D) [0.3]	N/D
Cell No.42	Cell No.1	OFF [0]	OFF (N/D) [0]	ON (N/D) [0.7]	OFF (N/D) [0]	OFF (N/D) [0.2]	OFF (N/D) [0.2]	OFF (N/D) [0]	frame out
Cell No.43	Cell No.6	OFF [0]	OFF (N/D) [0.1]	ON (N/D) [0.8]	ON (N/D) [≧1]	ON (N/D) [≧1]	ON (N/D) [≧1]	ON (N/D) [0.9]	ON (N/D) [≧1]	ON (N/D) [≧1]	N/D
Cell No.44	Cell No.8	ON [≧1]	ON (N/D) [≧1]	ON (N/D) [≧1]	ON (N/D) [≧1]	ON (N/D) [0.6]	OFF (N/D) [0.3]	OFF (N/D) [0]	frame out
Cell No.45	Cell No.9	OFF [0.2]	ON (N/D) [0.7]	ON (N/D) [0.4]	OFF (N/D) [0]	OFF (N/D) [0]	OFF (N/D) [0.2]	OFF (N/D) [0.2]	OFF (N/D) [0.3]	frame out
Cell No.46	Cell No.10	OFF [0.1]	OFF (N/D) [0.3]	OFF (N/D) [0]	OFF (N/D) [0]	OFF (N/D) [0]	OFF (N/D) [0]	OFF (N/D) [0.2]	frame out
Cell No.47	Cell No.13	ON [0.8]	ON (N/D) [0.7]	ON (N/D) [≧1]	ON (N/D) [≧1]	ON (N/D) [0.4]	ON (N/D) [0.7]	ON (N/D) [0.4]	frame out
Cell No.48	Cell No.17	ON [≧1]	ON (N/D) [≧1]	ON (N/D) [0.4]	ON (N/D) [0.5]	ON (N/D) [0.4]	OFF (N/D) [0]	ON (N/D) [≧1]	ON (N/D) [0.9]	ON (N/D) [0.4]	N/D
Cell No.49	Cell No.18	OFF [0.2]	OFF (N/D) [0.2]	OFF (N/D) [0.2]	OFF (N/D) [0.1]	OFF (N/D) [0.1]	OFF (N/D) [0]	OFF (N/D) [0.1]	OFF (N/D) [0.2]	OFF (N/D) [0]	N/D
Cell No.50	Cell No.19	ON [0.4]	ON (N/D) [0.6]	ON (N/D) [0.7]	ON (N/D) [≧1]	ON (N/D) [0.5]	ON (N/D) [0.5]	ON (N/D) [0.7]	ON (N/D) [0.5]	N/D
