# Supplementary material for: Single Cell Visualization of Yeast Gene Expression Shows Correlation of Epigenetic Switching between Multiple Heterochromatic Regions through Multiple Generations
Source: PLoS Biol. 2013 Jul 2;11(7):e1001601. doi: 10.1371/journal.pbio.1001601 (PMC3699475; doi:10.1371/journal.pbio.1001601)
Supplement: Table S4 — Statistical analysis of the reproducibility of transitions of the gene expression state at the HMR-left PEV. HMR-left PEV (1) : FUY263, HMR-left PEV (2) : FUY488, HMR-left PEV (3) : FUY492, HMR-left PEV (4) : FUY804. (XLSX) [file pbio.1001601.s007.xlsx]

## Sheet: Sheet1
Table S4 : Statistical analysis of the reproducibility of transitions of the gene expression state at the HMR-left PEV.
	Frequencies of ON and OFF cells		Frequencies of ON to ON and On to OFF transitions		Frequencies of OFF to ON and OFF to OFF transitions
	ON	OFF	ON→ON	ON→OFF	OFF→ON	OFF→OFF
HMR-left PEV (1)	317	143	238	49	42	81
HMR-left PEV (2)	299	158	221	46	38	103
HMR-left PEV (3)	318	165	230	58	52	93
HMR-left PEV (4)	258	202	184	50	41	135
	Ratio of ON and OFF cells		Ratio of ON to ON and On to OFF transitions		Ratio of OFF to ON and OFF to OFF transitions
	ON	OFF	ON→ON	ON→OFF	OFF→ON	OFF→OFF
HMR-left PEV (1)	0.689	0.311	0.829	0.171	0.341	0.659
HMR-left PEV (2)	0.654	0.346	0.828	0.172	0.27	0.73
HMR-left PEV (3)	0.658	0.342	0.799	0.201	0.359	0.641
HMR-left PEV (4)	0.561	0.439	0.786	0.214	0.233	0.767
p-value obtained with ON/OFF state frequencies
	HMR-left PEV (1)	HMR-left PEV (2)	HMR-left PEV (3)	HMR-left PEV (4)
HMR-left PEV (1)	0.528389
HMR-left PEV (2)	0.145982	0.527719
HMR-left PEV (3)	0.174432	0.474341	0.527041
HMR-left PEV (4)	3.8027e-05	0.00232376	0.00132881	0.526481
p-value obtained with ON to ON and ON to OFF transition frequencies
	HMR-left PEV (1)	HMR-left PEV (2)	HMR-left PEV (3)	HMR-left PEV (4)
HMR-left PEV (1)	0.544137
HMR-left PEV (2)	0.525277	0.545588
HMR-left PEV (3)	0.20125	0.221088	0.541355
HMR-left PEV (4)	0.129229	0.144451	0.405954	0.54487
p-value obtained with OFF to ON and OFF to OFF transition frequencies
	HMR-left PEV (1)	HMR-left PEV (2)	HMR-left PEV (3)	HMR-left PEV (4)
HMR-left PEV (1)	0.553451
HMR-left PEV (2)	0.128249	0.553349
HMR-left PEV (3)	0.43496	0.067286	0.548706
HMR-left PEV (4)	0.0271602	0.268216	0.00953885	0.550139
HMR-left PEV (1) : FUY263, HMR-left PEV (2) : FUY488, HMR-left PEV (3) : FUY492, HMR-left PEV (4) : FUY804
