# Supplementary material for: Single Cell Visualization of Yeast Gene Expression Shows Correlation of Epigenetic Switching between Multiple Heterochromatic Regions through Multiple Generations
Source: PLoS Biol. 2013 Jul 2;11(7):e1001601. doi: 10.1371/journal.pbio.1001601 (PMC3699475; doi:10.1371/journal.pbio.1001601)
Supplement: Table S5 — Statistical analysis of the reproducibility of transitions of the gene expression state at the TEL-VR PEV. TEL-VR PEV (1) : FUY355, TEL-VR PEV (2) : FUY488, TEL-VR PEV (3) : FUY806. (XLSX) [file pbio.1001601.s008.xlsx]

## Sheet: Sheet1
Table S5 : Statistical analysis of the reproducibility of transitions of the gene expression state at the TEL-VR PEV.
	Frequencies of ON and OFF cells		Frequencies of ON to ON and On to OFF transitions		Frequencies of OFF to ON and OFF to OFF transitions
	ON	OFF	ON→ON	ON→OFF	OFF→ON	OFF→OFF
TEL-VR PEV (1)	382	78	326	13	18	53
TEL-VR PEV (2)	423	34	362	17	16	13
TEL-VR PEV (3)	359	48	309	8	6	34
	Ratio of ON and OFF cells		Ratio of ON to ON and On to OFF transitions		Ratio of OFF to ON and OFF to OFF transitions
	ON	OFF	ON→ON	ON→OFF	OFF→ON	OFF→OFF
TEL-VR PEV (1)	0.83	0.17	0.962	0.0383	0.254	0.746
TEL-VR PEV (2)	0.926	0.0744	0.955	0.0449	0.552	0.448
TEL-VR PEV (3)	0.882	0.118	0.975	0.0252	0.15	0.85
p-value obtained with ON/OFF state frequencies
	TEL-VR PEV (1)	TEL-VR PEV (2)	TEL-VR PEV (3)
TEL-VR PEV (1)	0.534992
TEL-VR PEV (2)	6.90361e-06	0.5501
TEL-VR PEV (3)	0.0195069	0.0195582	0.543239
p-value obtained with ON to ON and ON to OFF transition frequencies
	TEL-VR PEV (1)	TEL-VR PEV (2)	TEL-VR PEV (3)
TEL-VR PEV (1)	0.579019
TEL-VR PEV (2)	0.403406	0.569492
TEL-VR PEV (3)	0.233062	0.118167	0.599452
p-value obtained with OFF to ON and OFF to OFF transition frequencies
	TEL-VR PEV (1)	TEL-VR PEV (2)	TEL-VR PEV (3)
TEL-VR PEV (1)	0.576379
TEL-VR PEV (2)	0.00478394	0.60396
TEL-VR PEV (3)	0.150879	0.00050623	0.622274
TEL-VR PEV (1) : FUY355, TEL-VR PEV (2) : FUY488, TEL-VR PEV (3) : FUY806
