# Supplementary material for: Single Cell Visualization of Yeast Gene Expression Shows Correlation of Epigenetic Switching between Multiple Heterochromatic Regions through Multiple Generations
Source: PLoS Biol. 2013 Jul 2;11(7):e1001601. doi: 10.1371/journal.pbio.1001601 (PMC3699475; doi:10.1371/journal.pbio.1001601)
Supplement: Table S6 — Fluorescence intensity in histone-modified enzyme deletion strains. (A) Fluorescence intensity in HMR-left PEV/Euchromatin+sas2Δ (FUY358) (related Figure 7A). (B) Fluorescence intensity in HMR-left PEV/Euchromatin+gcn5Δ (FUY797) (related Figure 7B). (C) Fluorescence intensity in HMR-left PEV/Euchromatin+eaf3Δ (FUY799) (related Figure 7C). (D) Fluorescence intensity in cells transformed with HMR-left PEV/Euchromatin+dot1Δ (FUY801) (related Figure 7D). (XLSX) [file pbio.1001601.s009.xlsx]

## Sheet: Sheet1
Table S6.Fluorescence intensity in histone-modified enzyme deletion strains.
(A) HMR-left PEV/Euchromatin + sas2Δ
Original	Parent	Division time 0	Division time 1	Division time 2	Division time 3	Division time 4	Division time 5	Division time 6	Division time 7	Division time 8	Division time 9	Division time 10	Division time 11	Division time 12	Division time 13
Cell Number	Number	(daughter Number)	(daughter Number)	(daughter Number)	(daughter Number)	(daughter Number)	(daughter Number)	(daughter Number)	(daughter Number)	(daughter Number)	(daughter Number)	(daughter Number)	(daughter Number)	(daughter Number)	(daughter Number)
		[EGFP/mcherry]	[EGFP/mcherry]	[EGFP/mcherry]	[EGFP/mcherry]	[EGFP/mcherry]	[EGFP/mcherry]	[EGFP/mcherry]	[EGFP/mcherry]	[EGFP/mcherry]	[EGFP/mcherry]	[EGFP/mcherry]	[EGFP/mcherry]	[EGFP/mcherry]	[EGFP/mcherry]
Cell No.1		ON [≧1]	ON (Cell No.2) [≧1]	ON (Cell No.3) [≧1]	ON (Cell No.5) [≧1]	ON (Cell No.10) [≧1]	ON (Cell No.15) [≧1]	ON (Cell No.30) [0.9]	ON (Cell No.46) [0.8]	ON (N/D) [≧1]	ON (N/D) [0.8]	ON (N/D) [0.9]	ON (N/D) [0.5]	death
Cell No.2	Cell No.1	ON [≧1]	ON (Cell No.4) [0.5]	ON (Cell No.6) [0.4]	OFF (Cell No.9) [0.2]	ON (Cell No.16) [0.4]	ON (Cell No.26) [0.4]	ON (Cell No.35) [≧1]	ON (N/D) [0.6]	ON (N/D) [≧1]	ON (N/D) [0.8]	ON (N/D) [0.4]	ON (N/D) [0.4]	death
Cell No.3	Cell No.1	ON [0.8]	ON (Cell No.7) [0.8]	ON (Cell No.11) [0.5]	ON (Cell No.17) [0.5]	ON (Cell No.36) [0.7]	ON (N/D) [0.7]	ON (N/D) [0.5]	ON (N/D) [0.6]	OFF (N/D) [0.1]	OFF (N/D) [0]	OFF (N/D) [0.1]	ON (N/D) [0.5]	N/D
Cell No.4	Cell No.2	OFF [0.3]	OFF (Cell No.8) [0.3]	OFF (Cell No.12) [0.1]	OFF (Cell No.18) [0.2]	ON (Cell No.37) [0.4]	OFF (N/D) [0.2]	ON (N/D) [≧1]	ON (N/D) [≧1]	ON (N/D) [≧1]	ON (N/D) [0.6]	ON (N/D) [0.7]	ON (N/D) [0.5]	ON (N/D) [0.4]	frame out
Cell No.5	Cell No.1	ON [≧1]	ON (N/D) [0.6]	ON (Cell No.27) [0.5]	ON (Cell No.38) [0.5]	OFF (N/D) [0.3]	OFF (N/D) [0.2]	OFF (N/D) [0]	OFF (N/D) [0]	OFF (N/D) [0.1]	OFF (N/D) [0.2]	OFF (N/D) [0.1]	N/D
Cell No.6	Cell No.2	ON [0.6]	OFF (Cell No.13) [0.1]	OFF (Cell No.20) [0]	OFF (Cell No.29) [0.3]	ON (Cell No.49) [0.4]	OFF (N/D) [0.1]	ON (N/D) [0.9]	ON (N/D) [0.8]	ON (N/D) [0.6]	ON (N/D) [0.5]	ON (N/D) [0.6]	ON (N/D) [0.5]	N/D
Cell No.7	Cell No.3	ON [0.6]	ON (Cell No.21) [0.7]	ON (Cell No.28) [≧1]	ON (N/D) [≧1]	ON (N/D) [≧1]	OFF (N/D) [0.2]	OFF (N/D) [0]	ON (N/D) [≧1]	ON (N/D) [0.8]	frame out
Cell No.8	Cell No.4	OFF [0.3]	OFF (Cell No.14) [0]	OFF (Cell No.22) [0.1]	OFF (Cell No.39) [0]	ON (N/D) [≧1]	ON (N/D) [≧1]	ON (N/D) [≧1]	ON (N/D) [0.6]	OFF (N/D) [0.3]	ON (N/D) [≧1]	ON (N/D) [≧1]	frame out
Cell No.9	Cell No.2	OFF [0.3]	ON (Cell No.23) [0.6]	ON (N/D) [≧1]	ON (N/D) [0.7]	ON (N/D) [0.7]	ON (N/D) [0.7]	ON (N/D) [≧1]	ON (N/D) [0.5]	OFF (N/D) [0.3]	OFF (N/D) [0]	OFF (N/D) [0]	frame out
Cell No.10	Cell No.1	ON [≧1]	ON (Cell No.19) [0.9]	ON (Cell No.40) [0.9]	ON (N/D) [0.4]	ON (N/D) [0.9]	ON (N/D) [0.7]	ON (N/D) [0.9]	ON (N/D) [≧1]	ON (N/D) [0.8]	frame out
Cell No.11	Cell No.3	ON [≧1]	ON (Cell No.24) [≧1]	ON (N/D) [0.9]	ON (N/D) [0.4]	OFF (N/D) [0.1]	ON (N/D) [0.5]	ON (N/D) [0.4]	OFF (N/D) [0.2]	ON (N/D) [≧1]	ON (N/D) [≧1]	ON (N/D) [0.7]	frame out
Cell No.12	Cell No.4	OFF [0]	OFF (Cell No.31) [0]	ON (Cell No.41) [0.5]	OFF (N/D) [0.3]	ON (N/D) [0.9]	ON (N/D) [0.7]	ON (N/D) [≧1]	ON (N/D) [≧1]	ON (N/D) [≧1]	ON (N/D) [≧1]	ON (N/D) [≧1]	ON (N/D) [0.6]	N/D
Cell No.13	Cell No.6	ON [0.4]	OFF (Cell No.25) [0.3]	ON (Cell No.42) [≧1]	ON (N/D) [0.7]	ON (N/D) [0.6]	ON (N/D) [≧1]	ON (N/D) [≧1]	ON (N/D) [≧1]	ON (N/D) [≧1]	ON (N/D) [≧1]	ON (N/D) [0.4]	OFF (N/D) [0.1]	N/D
Cell No.14	Cell No.8	OFF [0]	ON (Cell No.32) [0.5]	ON (N/D) [0.4]	OFF (N/D) [0.1]	OFF (N/D) [0.3]	ON (N/D) [0.6]	ON (N/D) [0.7]	ON (N/D) [0.5]	OFF (N/D) [0.3]	frame out
Cell No.15	Cell No.1	ON [0.6]	ON (Cell No.33) [≧1]	ON (Cell No.48) [≧1]	ON (N/D) [≧1]	ON (N/D) [0.9]	ON (N/D) [≧1]	ON (N/D) [0.6]	ON (N/D) [0.8]	ON (N/D) [≧1]	ON (N/D) [≧1]	ON (N/D) [0.9]	N/D
Cell No.16	Cell No.2	OFF [0]	ON (Cell No.34) [≧1]	ON (Cell No.50) [≧1]	ON (N/D) [≧1]	ON (N/D) [0.7]	ON (N/D) [0.6]	ON (N/D) [≧1]	ON (N/D) [≧1]	ON (N/D) [0.9]	frame out
Cell No.17	Cell No.3	OFF [0.2]	ON (Cell No.43) [0.7]	ON (N/D) [0.7]	ON (N/D) [0.4]	ON (N/D) [≧1]	ON (N/D) [0.5]	ON (N/D) [0.7]	ON (N/D) [0.9]	ON (N/D) [0.4]	OFF (N/D) [0.3]	frame out
Cell No.18	Cell No.4	OFF [0.2]	ON (Cell No.44) [≧1]	OFF (N/D) [0.2]	ON (N/D) [0.8]	ON (N/D) [≧1]	ON (N/D) [0.7]	ON (N/D) [0.6]	ON (N/D) [0.7]	OFF (N/D) [0.1]	OFF (N/D) [0]	frame out
Cell No.19	Cell No.10	ON [0.7]	ON (Cell No.45) [≧1]	ON (N/D) [≧1]	ON (N/D) [0.6]	ON (N/D) [0.6]	ON (N/D) [0.7]	ON (N/D) [0.5]	ON (N/D) [0.9]	frame out
Cell No.20	Cell No.6	OFF [0.2]	ON (N/D) [0.9]	ON (N/D) [≧1]	ON (N/D) [≧1]	ON (N/D) [≧1]	ON (N/D) [≧1]	ON (N/D) [≧1]	ON (N/D) [0.9]	frame out
Cell No.21	Cell No.7	ON [≧1]	ON (N/D) [≧1]	ON (N/D) [≧1]	ON (N/D) [≧1]	ON (N/D) [≧1]	ON (N/D) [≧1]	ON (N/D) [0.9]	ON (N/D) [0.7]	ON (N/D) [≧1]	ON (N/D) [≧1]	frame out
Cell No.22	Cell No.8	OFF [0]	OFF (N/D) [0.3]	ON (N/D) [0.5]	ON (N/D) [≧1]	OFF (N/D) [0.3]	OFF (N/D) [0.1]	OFF (N/D) [0]	OFF (N/D) [0]	frame out
Cell No.23	Cell No.9	ON [≧1]	ON (N/D) [≧1]	ON (N/D) [≧1]	ON (N/D) [≧1]	ON (N/D) [≧1]	ON (N/D) [0.9]	ON (N/D) [0.6]	frame out
Cell No.24	Cell No.11	ON [≧1]	ON (N/D) [0.6]	ON (N/D) [0.5]	ON (N/D) [≧1]	ON (N/D) [≧1]	ON (N/D) [0.6]	ON (N/D) [≧1]	ON (N/D) [0.7]	ON (N/D) [0.4]	frame out
Cell No.25	Cell No.13	ON [0.4]	ON (N/D) [≧1]	ON (N/D) [≧1]	ON (N/D) [≧1]	ON (N/D) [≧1]	ON (N/D) [0.9]	ON (N/D) [≧1]	ON (N/D) [0.4]	frame out
Cell No.26	Cell No.2	ON [0.5]	ON (Cell No.47) [0.5]	ON (N/D) [≧1]	ON (N/D) [0.8]	ON (N/D) [0.5]	OFF (N/D) [0.2]	OFF (N/D) [0.3]	ON (N/D) [0.5]	ON (N/D) [0.8]	ON (N/D) [≧1]	N/D
Cell No.27	Cell No.5	ON [0.8]	ON (N/D) [0.5]	OFF (N/D) [0.1]	ON (N/D) [≧1]	ON (N/D) [0.5]	OFF (N/D) [0]	OFF (N/D) [0.3]	frame out
Cell No.28	Cell No.7	ON [≧1]	ON (N/D) [0.6]	ON (N/D) [≧1]	ON (N/D) [≧1]	ON (N/D) [0.8]	ON (N/D) [≧1]	ON (N/D) [0.8]	frame out
Cell No.29	Cell No.6	OFF [0.1]	ON (N/D) [0.5]	ON (N/D) [0.5]	OFF (N/D) [0.3]	OFF (N/D) [0]	ON (N/D) [≧1]	ON (N/D) [0.7]	ON (N/D) [≧1]	ON (N/D) [0.6]	OFF (N/D) [0.2]	N/D
Cell No.30	Cell No.1	ON [≧1]	ON (N/D) [≧1]	ON (N/D) [0.5]	OFF (N/D) [0.3]	ON (N/D) [≧1]	ON (N/D) [≧1]	ON (N/D) [0.8]	ON (N/D) [0.8]	ON (N/D) [0.7]	N/D
Cell No.31	Cell No.12	OFF [0.1]	OFF (N/D) [0.1]	OFF (N/D) [0.3]	ON (N/D) [0.5]	OFF (N/D) [0.1]	OFF (N/D) [0]	ON (N/D) [0.4]	ON (N/D) [0.6]	frame out
Cell No.32	Cell No.14	ON [≧1]	ON (N/D) [≧1]	ON (N/D) [≧1]	ON (N/D) [≧1]	OFF (N/D) [0.2]	ON (N/D) [0.6]	ON (N/D) [0.4]	frame out
Cell No.33	Cell No.15	ON [0.8]	OFF (N/D) [0.3]	ON (N/D) [≧1]	ON (N/D) [0.5]	ON (N/D) [0.6]	ON (N/D) [0.4]	ON (N/D) [0.4]	OFF (N/D) [0.3]	OFF (N/D) [0.3]	N/D
Cell No.34	Cell No.16	OFF [0.3]	OFF (N/D) [0.3]	ON (N/D) [≧1]	ON (N/D) [≧1]	ON (N/D) [≧1]	ON (N/D) [≧1]	ON (N/D) [≧1]	ON (N/D) [≧1]	ON (N/D) [0.9]	frame out
Cell No.35	Cell No.2	ON [0.9]	ON (N/D) [≧1]	ON (N/D) [≧1]	OFF (N/D) [0.3]	OFF (N/D) [0.1]	OFF (N/D) [0]	OFF (N/D) [0.1]	OFF (N/D) [0]	OFF (N/D) [0.2]	N/D
Cell No.36	Cell No.3	ON [≧1]	ON (N/D) [≧1]	ON (N/D) [≧1]	ON (N/D) [0.9]	ON (N/D) [0.6]	OFF (N/D) [0.2]	ON (N/D) [0.4]	OFF (N/D) [0]	frame out
Cell No.37	Cell No.4	OFF [0.3]	ON (N/D) [≧1]	ON (N/D) [0.8]	ON (N/D) [0.7]	OFF (N/D) [0.3]	OFF (N/D) [0.2]	ON (N/D) [0.7]	ON (N/D) [0.6]	ON (N/D) [0.4]	frame out
Cell No.38	Cell No.5	ON [0.5]	OFF (N/D) [0.2]	ON (N/D) [0.7]	OFF (N/D) [0.2]	ON (N/D) [0.5]	ON (N/D) [0.5]	OFF (N/D) [0.3]	ON (N/D) [≧1]	N/D
Cell No.39	Cell No.8	ON [0.5]	OFF (N/D) [0.2]	OFF (N/D) [0.3]	OFF (N/D) [0.1]	OFF (N/D) [0.3]	OFF (N/D) [0]	ON (N/D) [≧1]	frame out
Cell No.40	Cell No.10	ON [≧1]	ON (N/D) [0.6]	ON (N/D) [0.6]	ON (N/D) [≧1]	ON (N/D) [0.9]	ON (N/D) [0.8]	ON (N/D) [≧1]	ON (N/D) [≧1]	ON (N/D) [0.5]	N/D
Cell No.41	Cell No.12	ON [0.9]	ON (N/D) [0.5]	ON (N/D) [0.8]	OFF (N/D) [0.1]	ON (N/D) [0.4]	ON (N/D) [≧1]	ON (N/D) [0.5]	frame out
Cell No.42	Cell No.13	ON [≧1]	ON (N/D) [≧1]	ON (N/D) [≧1]	ON (N/D) [0.7]	ON (N/D) [≧1]	ON (N/D) [0.5]	OFF (N/D) [0.2]	frame out
Cell No.43	Cell No.17	ON [0.8]	ON (N/D) [≧1]	ON (N/D) [0.8]	OFF (N/D) [0.3]	OFF (N/D) [0.2]	ON (N/D) [0.6]	ON (N/D) [0.9]	ON (N/D) [0.4]	N/D
Cell No.44	Cell No.18	OFF [0.3]	ON (N/D) [0.4]	OFF (N/D) [0.3]	ON (N/D) [0.7]	OFF (N/D) [0.2]	OFF (N/D) [0.3]	OFF (N/D) [0.3]	frame out
Cell No.45	Cell No.19	ON [0.8]	ON (N/D) [0.4]	ON (N/D) [≧1]	ON (N/D) [≧1]	ON (N/D) [0.8]	ON (N/D) [≧1]	ON (N/D) [0.6]	OFF (N/D) [0]	frame out
Cell No.46	Cell No.1	ON [0.6]	ON (N/D) [0.7]	ON (N/D) [≧1]	ON (N/D) [0.8]	ON (N/D) [≧1]	ON (N/D) [≧1]	OFF (N/D) [0.2]	N/D
Cell No.47	Cell No.26	ON [0.7]	ON (N/D) [0.7]	OFF (N/D) [0.3]	OFF (N/D) [0.3]	OFF (N/D) [0.3]	OFF (N/D) [0.2]	OFF (N/D) [0]	OFF (N/D) [0.3]	frame out
Cell No.48	Cell No.15	ON [≧1]	ON (N/D) [≧1]	ON (N/D) [≧1]	ON (N/D) [0.7]	OFF (N/D) [0.3]	ON (N/D) [0.8]	ON (N/D) [0.5]	frame out
Cell No.49	Cell No.6	OFF [0.3]	OFF (N/D) [0.1]	OFF (N/D) [0]	OFF (N/D) [0.2]	ON (N/D) [0.9]	ON (N/D) [≧1]	ON (N/D) [0.7]	frame out
Cell No.50	Cell No.16	ON [≧1]	ON (N/D) [0.7]	ON (N/D) [0.6]	ON (N/D) [0.4]	ON (N/D) [0.7]	OFF (N/D) [0.2]	ON (N/D) [0.5]	frame out
(B) HMR-left PEV/Euchromatin + gcn5Δ
Original	Parent	Division time 0	Division time 1	Division time 2	Division time 3	Division time 4	Division time 5	Division time 6	Division time 7	Division time 8	Division time 9	Division time 10	Division time 11	Division time 12
Cell Number	Number	(daughter Number)	(daughter Number)	(daughter Number)	(daughter Number)	(daughter Number)	(daughter Number)	(daughter Number)	(daughter Number)	(daughter Number)	(daughter Number)	(daughter Number)	(daughter Number)	(daughter Number)
		[EGFP/mcherry]	[EGFP/mcherry]	[EGFP/mcherry]	[EGFP/mcherry]	[EGFP/mcherry]	[EGFP/mcherry]	[EGFP/mcherry]	[EGFP/mcherry]	[EGFP/mcherry]	[EGFP/mcherry]	[EGFP/mcherry]	[EGFP/mcherry]	[EGFP/mcherry]
Cell No.1		ON [≧1]	ON (Cell No.2) [≧1]	ON (Cell No.3) [≧1]	ON (Cell No.5) [≧1]	ON (Cell No.12) [0.5]	ON (Cell No.25) [≧1]	ON (N/D) [≧1]	ON (N/D) [0.4]	ON (N/D) [≧1]	ON (N/D) [≧1]	ON (N/D) [≧1]	ON (N/D) [≧1]	N/D
Cell No.2	Cell No.1	ON [0.4]	OFF (Cell No.4) [0.1]	OFF (Cell No.6) [0]	ON (Cell No.9) [0.4]	OFF (Cell No.16) [0.2]	OFF (Cell No.37) [0.1]	OFF (N/D) [0.1]	OFF (N/D) [0.3]	ON (N/D) [0.6]	ON (N/D) [0.5]	ON (N/D) [0.4]	death
Cell No.3	Cell No.1	ON [0.9]	ON (Cell No.7) [≧1]	ON (Cell No.10) [≧1]	ON (Cell No.15) [≧1]	ON (Cell No.28) [0.9]	ON (N/D) [0.8]	ON (N/D) [≧1]	ON (N/D) [≧1]	ON (N/D) [0.4]	N/D
Cell No.4	Cell No.2	OFF [0.2]	OFF (Cell No.8) [0.2]	OFF (N/D) [0]	OFF (Cell No.26) [0.1]	OFF (Cell No.46) [0]	OFF (N/D) [0.1]	OFF (N/D) [0]	OFF (N/D) [0]	ON (N/D) [0.6]	ON (N/D) [0.6]	N/D
Cell No.5	Cell No.1	ON [≧1]	ON (Cell No.13) [0.9]	ON (Cell No.17) [≧1]	ON (Cell No.29) [≧1]	ON (N/D) [0.6]	ON (N/D) [≧1]	ON (N/D) [0.6]	ON (N/D) [0.9]	ON (N/D) [≧1]	ON (N/D) [0.8]	N/D
Cell No.6	Cell No.2	OFF [0.1]	ON (Cell No.14) [0.7]	ON (Cell No.18) [0.9]	ON (Cell No.38) [≧1]	ON (N/D) [0.9]	ON (N/D) [0.7]	ON (N/D) [0.5]	ON (N/D) [≧1]	ON (N/D) [≧1]	ON (N/D) [≧1]	N/D
Cell No.7	Cell No.3	ON [≧1]	ON (Cell No.11) [0.7]	ON (Cell No.19) [≧1]	ON (Cell No.30) [≧1]	ON (N/D) [0.8]	ON (N/D) [0.4]	ON (N/D) [0.5]	OFF (N/D) [0.3]	death
Cell No.8	Cell No.4	OFF [0]	OFF (Cell No.20) [0]	OFF (Cell No.31) [0.1]	OFF (Cell No.47) [0]	OFF (N/D) [0]	ON (N/D) [0.6]	ON (N/D) [≧1]	ON (N/D) [≧1]	ON (N/D) [≧1]	N/D
Cell No.9	Cell No.2	OFF [0]	OFF (Cell No.21) [0.3]	ON (Cell No.32) [0.7]	ON (N/D) [0.5]	ON (N/D) [0.6]	ON (N/D) [≧1]	ON (N/D) [≧1]	ON (N/D) [≧1]	ON (N/D) [≧1]	N/D
Cell No.10	Cell No.3	ON [≧1]	ON (Cell No.22) [≧1]	ON (Cell No.39) [≧1]	ON (N/D) [≧1]	ON (N/D) [≧1]	ON (N/D) [≧1]	ON (N/D) [≧1]	ON (N/D) [≧1]	ON (N/D) [≧1]	N/D
Cell No.11	Cell No.7	OFF [0.3]	ON (Cell No.23) [0.6]	ON (Cell No.33) [0.4]	ON (N/D) [0.7]	ON (N/D) [0.4]	ON (N/D) [0.9]	ON (N/D) [≧1]	ON (N/D) [≧1]	ON (N/D) [0.8]	frame out
Cell No.12	Cell No.1	ON [≧1]	ON (N/D) [≧1]	ON (Cell No.40) [≧1]	ON (N/D) [≧1]	ON (N/D) [0.7]	ON (N/D) [0.7]	ON (N/D) [≧1]	ON (N/D) [≧1]	ON (N/D) [≧1]	N/D
Cell No.13	Cell No.5	ON [0.4]	OFF (Cell No.24) [0.2]	ON (Cell No.34) [0.8]	ON (Cell No.48) [0.4]	ON (N/D) [0.8]	ON (N/D) [0.6]	death
Cell No.14	Cell No.6	OFF [0]	OFF (N/D) [0]	OFF (Cell No.41) [0]	OFF (N/D) [0]	OFF (N/D) [0]	OFF (N/D) [0]	OFF (N/D) [0]	OFF (N/D) [0]	ON (N/D) [0.6]	frame out
Cell No.15	Cell No.3	ON [≧1]	ON (Cell No.27) [≧1]	ON (N/D) [≧1]	ON (N/D) [0.6]	ON (N/D) [0.6]	ON (N/D) [≧1]	ON (N/D) [≧1]	ON (N/D) [≧1]	ON (N/D) [≧1]	N/D
Cell No.16	Cell No.2	OFF [0.1]	OFF (Cell No.42) [0.1]	OFF (N/D) [0]	OFF (N/D) [0.1]	OFF (N/D) [0.1]	OFF (N/D) [0]	OFF (N/D) [0]	OFF (N/D) [0.2]	N/D
Cell No.17	Cell No.5	ON [0.6]	ON (Cell No.43) [0.6]	ON (N/D) [0.5]	ON (N/D) [≧1]	ON (N/D) [≧1]	ON (N/D) [≧1]	ON (N/D) [≧1]	ON (N/D) [≧1]	N/D
Cell No.18	Cell No.6	OFF [0.1]	OFF (Cell No.49) [0.2]	OFF (N/D) [0]	OFF (N/D) [0.3]	ON (N/D) [0.7]	ON (N/D) [0.4]	OFF (N/D) [0.2]	death
Cell No.19	Cell No.7	ON [0.6]	ON (Cell No.35) [0.4]	ON (N/D) [≧1]	ON (N/D) [≧1]	ON (N/D) [0.6]	ON (N/D) [0.4]	ON (N/D) [≧1]	N/D
Cell No.20	Cell No.8	OFF [0]	OFF (N/D) [0]	OFF (N/D) [0]	OFF (N/D) [0]	ON (N/D) [0.9]	ON (N/D) [0.4]	N/D
Cell No.21	Cell No.9	OFF [0]	OFF (Cell No.36) [0]	OFF (Cell No.50) [0]	OFF (N/D) [0]	OFF (N/D) [0.1]	OFF (N/D) [0]	OFF (N/D) [0]	frame out
Cell No.22	Cell No.10	ON [≧1]	ON (Cell No.44) [≧1]	ON (N/D) [≧1]	ON (N/D) [≧1]	ON (N/D) [≧1]	ON (N/D) [≧1]	ON (N/D) [0.9]	ON (N/D) [0.9]	ON (N/D) [≧1]	N/D
Cell No.23	Cell No.11	OFF [0]	OFF (Cell No.45) [0.2]	OFF (N/D) [0.1]	ON (N/D) [0.4]	ON (N/D) [0.4]	OFF (N/D) [0.2]	OFF (N/D) [0.1]	OFF (N/D) [0.1]	frame out
Cell No.24	Cell No.13	OFF [0.1]	ON (N/D) [≧1]	ON (N/D) [≧1]	ON (N/D) [0.7]	ON (N/D) [0.5]	ON (N/D) [0.4]	ON (N/D) [≧1]	ON (N/D) [0.7]	N/D
Cell No.25	Cell No.1	ON [≧1]	ON (N/D) [≧1]	ON (N/D) [≧1]	ON (N/D) [0.7]	ON (N/D) [0.7]	OFF (N/D) [0]	OFF (N/D) [0.1]	N/D
Cell No.26	Cell No.4	OFF [0]	OFF (N/D) [0.1]	OFF (N/D) [0]	OFF (N/D) [0]	OFF (N/D) [0]	OFF (N/D) [0]	OFF (N/D) [0.3]	OFF (N/D) [0.2]	N/D
Cell No.27	Cell No.15	ON [≧1]	ON (N/D) [≧1]	ON (N/D) [≧1]	OFF (N/D) [0.3]	OFF (N/D) [0.2]	OFF (N/D) [0.3]	ON (N/D) [≧1]	frame out
Cell No.28	Cell No.3	ON [≧1]	ON (N/D) [≧1]	ON (N/D) [≧1]	ON (N/D) [≧1]	ON (N/D) [0.5]	ON (N/D) [0.4]	ON (N/D) [0.4]	ON (N/D) [≧1]	N/D
Cell No.29	Cell No.5	ON [0.6]	ON (N/D) [0.6]	OFF (N/D) [0.3]	OFF (N/D) [0]	OFF (N/D) [0.2]	OFF (N/D) [0.1]	OFF (N/D) [0.1]	N/D
Cell No.30	Cell No.7	ON [≧1]	ON (N/D) [0.4]	ON (N/D) [0.9]	ON (N/D) [≧1]	ON (N/D) [≧1]	ON (N/D) [≧1]	ON (N/D) [≧1]	ON (N/D) [≧1]	N/D
Cell No.31	Cell No.8	OFF [0.1]	OFF (N/D) [0]	OFF (N/D) [0]	OFF (N/D) [0]	ON (N/D) [0.6]	ON (N/D) [0.5]	OFF (N/D) [0.3]	ON (N/D) [0.5]	N/D
Cell No.32	Cell No.9	ON [0.8]	ON (N/D) [0.4]	ON (N/D) [0.4]	ON (N/D) [0.9]	ON (N/D) [≧1]	OFF (N/D) [0.3]	ON (N/D) [0.6]	frame out
Cell No.33	Cell No.11	OFF [0.2]	OFF (N/D) [0.3]	OFF (N/D) [0.1]	ON (N/D) [≧1]	ON (N/D) [0.9]	ON (N/D) [0.7]	ON (N/D) [0.5]	frame out
Cell No.34	Cell No.13	ON [0.6]	ON (N/D) [0.5]	ON (N/D) [≧1]	ON (N/D) [0.8]	ON (N/D) [0.7]	ON (N/D) [0.6]	ON (N/D) [≧1]	ON (N/D) [≧1]	N/D
Cell No.35	Cell No.19	ON [0.9]	ON (N/D) [≧1]	ON (N/D) [0.9]	ON (N/D) [≧1]	ON (N/D) [≧1]	ON (N/D) [0.7]	ON (N/D) [0.4]	death
Cell No.36	Cell No.21	OFF [0.1]	OFF (N/D) [0]	OFF (N/D) [0]	OFF (N/D) [0.1]	OFF (N/D) [0]	OFF (N/D) [0]	frame out
Cell No.37	Cell No.2	OFF [0.2]	ON (N/D) [0.6]	ON (N/D) [0.6]	ON (N/D) [≧1]	ON (N/D) [≧1]	ON (N/D) [0.9]	ON (N/D) [0.8]	N/D
Cell No.38	Cell No.6	ON [≧1]	ON (N/D) [0.6]	ON (N/D) [≧1]	ON (N/D) [≧1]	ON (N/D) [0.9]	ON (N/D) [0.7]	ON (N/D) [≧1]	ON (N/D) [≧1]	N/D
Cell No.39	Cell No.10	ON [≧1]	ON (N/D) [≧1]	ON (N/D) [0.9]	ON (N/D) [≧1]	ON (N/D) [≧1]	ON (N/D) [≧1]	ON (N/D) [≧1]	frame out
Cell No.40	Cell No.12	ON [≧1]	ON (N/D) [≧1]	ON (N/D) [≧1]	ON (N/D) [0.5]	ON (N/D) [0.6]	ON (N/D) [0.5]	ON (N/D) [≧1]	N/D
Cell No.41	Cell No.14	OFF [0.3]	OFF (N/D) [0.1]	OFF (N/D) [0]	OFF (N/D) [0]	ON (N/D) [≧1]	ON (N/D) [0.5]	ON (N/D) [0.4]	frame out
Cell No.42	Cell No.16	ON [0.7]	ON (N/D) [≧1]	ON (N/D) [0.5]	OFF (N/D) [0.1]	OFF (N/D) [0.2]	OFF (N/D) [0.2]	OFF (N/D) [0.1]	frame out
Cell No.43	Cell No.17	ON [0.5]	ON (N/D) [0.4]	OFF (N/D) [0]	ON (N/D) [0.9]	ON (N/D) [0.6]	ON (N/D) [0.6]	ON (N/D) [0.6]	frame out
Cell No.44	Cell No.22	ON [≧1]	ON (N/D) [≧1]	ON (N/D) [0.9]	ON (N/D) [≧1]	ON (N/D) [≧1]	ON (N/D) [0.8]	ON (N/D) [≧1]	N/D
Cell No.45	Cell No.23	OFF [0]	OFF (N/D) [0]	ON (N/D) [0.4]	ON (N/D) [0.4]	ON (N/D) [0.7]	ON (N/D) [0.7]	frame out
Cell No.46	Cell No.4	OFF [0]	OFF (N/D) [0.2]	OFF (N/D) [0.1]	ON (N/D) [0.4]	ON (N/D) [0.9]	ON (N/D) [≧1]	ON (N/D) [≧1]	N/D
Cell No.47	Cell No.8	OFF [0]	OFF (N/D) [0]	OFF (N/D) [0]	OFF (N/D) [0]	OFF (N/D) [0.1]	OFF (N/D) [0]	frame out
Cell No.48	Cell No.13	ON [≧1]	ON (N/D) [≧1]	ON (N/D) [0.8]	ON (N/D) [≧1]	ON (N/D) [≧1]	ON (N/D) [≧1]	ON (N/D) [0.9]	frame out
Cell No.49	Cell No.18	OFF [0.3]	OFF (N/D) [0]	OFF (N/D) [0.1]	ON (N/D) [≧1]	ON (N/D) [0.7]	OFF (N/D) [0.2]	OFF (N/D) [0.1]	frame out
Cell No.50	Cell No.21	OFF [0.1]	OFF (N/D) [0]	OFF (N/D) [0.1]	OFF (N/D) [0.1]	OFF (N/D) [0.2]	OFF (N/D) [0.2]	frame out
(C) HMR-left PEV/Euchromatin + eaf3Δ
Original	Parent	Division time 0	Division time 1	Division time 2	Division time 3	Division time 4	Division time 5	Division time 6	Division time 7	Division time 8	Division time 9	Division time 10	Division time 11	Division time 12	Division time 13	Division time 14	Division time 15
Cell Number	Number	(daughter Number)	(daughter Number)	(daughter Number)	(daughter Number)	(daughter Number)	(daughter Number)	(daughter Number)	(daughter Number)	(daughter Number)	(daughter Number)	(daughter Number)	(daughter Number)	(daughter Number)	(daughter Number)	(daughter Number)	(daughter Number)
		[EGFP/mcherry]	[EGFP/mcherry]	[EGFP/mcherry]	[EGFP/mcherry]	[EGFP/mcherry]	[EGFP/mcherry]	[EGFP/mcherry]	[EGFP/mcherry]	[EGFP/mcherry]	[EGFP/mcherry]	[EGFP/mcherry]	[EGFP/mcherry]	[EGFP/mcherry]	[EGFP/mcherry]	[EGFP/mcherry]	[EGFP/mcherry]
Cell No.1		ON [≧1]	ON (Cell No.2) [≧1]	ON (Cell No.3) [≧1]	ON (Cell No.4) [0.6]	OFF (Cell No.7) [0.1]	OFF (Cell No.11) [0.1]	ON (Cell No.16) [≧1]	ON (Cell No.30) [≧1]	ON (N/D) [≧1]	ON (N/D) [≧1]	ON (N/D) [≧1]	ON (N/D) [≧1]	OFF (N/D) [0.1]	OFF (N/D) [0.3]	OFF (N/D) [0.3]	N/D
Cell No.2	Cell No.1	ON [≧1]	ON (Cell No.6) [≧1]	ON (Cell No.8) [0.8]	OFF (Cell No.14) [0.3]	OFF (Cell No.23) [0.2]	OFF (Cell No.39) [0.3]	OFF (N/D) [0.2]	ON (N/D) [0.5]	OFF (N/D) [0]	ON (N/D) [0.8]	ON (N/D) [≧1]	ON (N/D) [≧1]	ON (N/D) [≧1]	N/D
Cell No.3	Cell No.1	ON [0.6]	ON (Cell No.5) [0.5]	OFF (Cell No.9) [0.2]	OFF (Cell No.15) [0.2]	OFF (Cell No.24) [0.3]	OFF (Cell No.40) [0.3]	ON (N/D) [0.5]	ON (N/D) [0.8]	ON (N/D) [0.5]	ON (N/D) [0.4]	ON (N/D) [0.5]	ON (N/D) [0.8]	N/D
Cell No.4	Cell No.1	OFF [0.3]	OFF (Cell No.10) [0]	OFF (Cell No.17) [0.1]	OFF (Cell No.31) [0]	OFF (N/D) [0.1]	ON (N/D) [0.5]	ON (N/D) [0.9]	ON (N/D) [0.4]	ON (N/D) [0.8]	N/D
Cell No.5	Cell No.3	ON [0.4]	OFF (Cell No.12) [0.2]	OFF (Cell No.25) [0.2]	OFF (Cell No.41) [0]	OFF (N/D) [0.3]	ON (N/D) [0.6]	ON (N/D) [0.9]	ON (N/D) [≧1]	ON (N/D) [≧1]	ON (N/D) [0.6]	ON (N/D) [≧1]	N/D
Cell No.6	Cell No.2	ON [≧1]	ON (Cell No.13) [≧1]	ON (Cell No.18) [0.8]	OFF (Cell No.32) [0.3]	ON (N/D) [0.9]	ON (N/D) [0.9]	ON (N/D) [≧1]	ON (N/D) [≧1]	ON (N/D) [≧1]	ON (N/D) [≧1]	ON (N/D) [≧1]	ON (N/D) [0.9]	N/D
Cell No.7	Cell No.1	ON [0.5]	ON (N/D) [0.8]	ON (Cell No.26) [≧1]	ON (Cell No.42) [≧1]	ON (N/D) [0.8]	ON (N/D) [0.8]	ON (N/D) [0.7]	ON (N/D) [≧1]	ON (N/D) [0.7]	ON (N/D) [0.8]	N/D
Cell No.8	Cell No.2	ON [≧1]	ON (Cell No.19) [≧1]	ON (Cell No.33) [≧1]	ON (N/D) [≧1]	ON (N/D) [0.9]	OFF (N/D) [0.3]	OFF (N/D) [0.1]	OFF (N/D) [0]	ON (N/D) [≧1]	ON (N/D) [≧1]	N/D
Cell No.9	Cell No.3	OFF [0.2]	ON (Cell No.20) [0.6]	ON (Cell No.34) [≧1]	ON (N/D) [0.9]	ON (N/D) [≧1]	ON (N/D) [≧1]	ON (N/D) [≧1]	ON (N/D) [≧1]	ON (N/D) [≧1]	N/D
Cell No.10	Cell No.4	OFF [0.1]	OFF (Cell No.21) [0]	OFF (Cell No.35) [0]	OFF (N/D) [0]	OFF (N/D) [0.3]	ON (N/D) [0.7]	ON (N/D) [0.7]	ON (N/D) [≧1]	ON (N/D) [≧1]	ON (N/D) [≧1]	ON (N/D) [0.8]	N/D
Cell No.11	Cell No.1	OFF [0.1]	OFF (Cell No.27) [0]	OFF (Cell No.43) [0.1]	OFF (N/D) [0.2]	ON (N/D) [≧1]	ON (N/D) [≧1]	ON (N/D) [≧1]	ON (N/D) [≧1]	ON (N/D) [≧1]	ON (N/D) [≧1]	N/D
Cell No.12	Cell No.5	ON [≧1]	ON (Cell No.28) [≧1]	ON (Cell No.44) [≧1]	ON (N/D) [0.8]	ON (N/D) [0.9]	ON (N/D) [≧1]	ON (N/D) [≧1]	ON (N/D) [≧1]	ON (N/D) [0.7]	ON (N/D) [0.7]	N/D
Cell No.13	Cell No.6	ON [0.6]	ON (Cell No.22) [≧1]	ON (Cell No.36) [≧1]	ON (N/D) [≧1]	ON (N/D) [≧1]	ON (N/D) [≧1]	ON (N/D) [≧1]	ON (N/D) [≧1]	N/D
Cell No.14	Cell No.2	ON [0.6]	OFF (Cell No.29) [0.3]	OFF (Cell No.45) [0]	OFF (N/D) [0]	OFF (N/D) [0]	OFF (N/D) [0.2]	OFF (N/D) [0]	OFF (N/D) [0]	OFF (N/D) [0.1]	OFF (N/D) [0.2]	OFF (N/D) [0.2]	N/D
Cell No.15	Cell No.3	OFF [0.1]	OFF (Cell No.46) [0]	OFF (N/D) [0]	OFF (N/D) [0]	OFF (N/D) [0]	OFF (N/D) [0]	OFF (N/D) [0]	OFF (N/D) [0.3]	OFF (N/D) [0.2]	N/D
Cell No.16	Cell No.1	OFF [0.2]	ON (Cell No.37) [0.6]	ON (N/D) [0.6]	ON (N/D) [≧1]	ON (N/D) [0.8]	ON (N/D) [0.7]	ON (N/D) [≧1]	ON (N/D) [≧1]	ON (N/D) [≧1]	N/D
Cell No.17	Cell No.4	OFF [0]	ON (Cell No.47) [0.5]	ON (N/D) [0.9]	ON (N/D) [≧1]	ON (N/D) [0.5]	ON (N/D) [≧1]	ON (N/D) [≧1]	ON (N/D) [≧1]	ON (N/D) [≧1]	N/D
Cell No.18	Cell No.6	ON [≧1]	ON (Cell No.38) [0.7]	ON (N/D) [0.6]	ON (N/D) [≧1]	ON (N/D) [≧1]	ON (N/D) [≧1]	ON (N/D) [≧1]	ON (N/D) [≧1]	ON (N/D) [≧1]	frame out
Cell No.19	Cell No.8	ON [≧1]	OFF (N/D) [0.2]	OFF (N/D) [0.1]	OFF (N/D) [0]	OFF (N/D) [0]	ON (N/D) [0.9]	ON (N/D) [0.8]	ON (N/D) [0.7]	ON (N/D) [0.5]	N/D
Cell No.20	Cell No.9	OFF [0.2]	OFF (Cell No.48) [0]	OFF (N/D) [0.2]	ON (N/D) [≧1]	ON (N/D) [≧1]	ON (N/D) [≧1]	ON (N/D) [≧1]	ON (N/D) [≧1]	N/D
Cell No.21	Cell No.10	OFF [0]	OFF (N/D) [0.1]	OFF (N/D) [0.2]	ON (N/D) [0.9]	ON (N/D) [≧1]	ON (N/D) [≧1]	ON (N/D) [≧1]	ON (N/D) [≧1]	N/D
Cell No.22	Cell No.13	ON [≧1]	ON (Cell No.49) [0.5]	ON (N/D) [≧1]	ON (N/D) [0.7]	ON (N/D) [0.8]	ON (N/D) [0.9]	ON (N/D) [0.4]	N/D
Cell No.23	Cell No.2	OFF [0.3]	OFF (Cell No.50) [0.1]	OFF (N/D) [0.1]	OFF (N/D) [0]	ON (N/D) [≧1]	ON (N/D) [≧1]	ON (N/D) [≧1]	ON (N/D) [≧1]	N/D
Cell No.24	Cell No.3	OFF [0]	ON (N/D) [≧1]	ON (N/D) [0.8]	ON (N/D) [0.8]	OFF (N/D) [0.1]	OFF (N/D) [0.3]	ON (N/D) [≧1]	ON (N/D) [0.6]	ON (N/D) [0.4]	N/D
Cell No.25	Cell No.5	OFF [0]	OFF (N/D) [0]	OFF (N/D) [0.1]	ON (N/D) [≧1]	ON (N/D) [≧1]	ON (N/D) [≧1]	ON (N/D) [≧1]	ON (N/D) [≧1]	N/D
Cell No.26	Cell No.7	ON [0.9]	ON (N/D) [0.6]	OFF (N/D) [0.2]	OFF (N/D) [0.2]	ON (N/D) [0.6]	ON (N/D) [≧1]	ON (N/D) [≧1]	ON (N/D) [0.7]	ON (N/D) [0.7]	N/D
Cell No.27	Cell No.11	OFF [0]	OFF (N/D) [0]	OFF (N/D) [0]	OFF (N/D) [0]	OFF (N/D) [0]	OFF (N/D) [0.2]	OFF (N/D) [0.2]	N/D
Cell No.28	Cell No.12	OFF [0.3]	OFF (N/D) [0.1]	OFF (N/D) [0]	OFF (N/D) [0]	OFF (N/D) [0]	ON (N/D) [≧1]	ON (N/D) [≧1]	ON (N/D) [0.4]	N/D
Cell No.29	Cell No.14	OFF [0.1]	OFF (N/D) [0]	OFF (N/D) [0]	OFF (N/D) [0]	ON (N/D) [≧1]	ON (N/D) [≧1]	ON (N/D) [≧1]	ON (N/D) [≧1]	N/D
Cell No.30	Cell No.1	ON [0.8]	ON (N/D) [≧1]	ON (N/D) [≧1]	ON (N/D) [0.7]	ON (N/D) [≧1]	ON (N/D) [≧1]	ON (N/D) [≧1]	ON (N/D) [≧1]	ON (N/D) [0.8]	N/D
Cell No.31	Cell No.4	OFF [0]	OFF (N/D) [0]	OFF (N/D) [0]	OFF (N/D) [0]	OFF (N/D) [0]	OFF (N/D) [0.1]	OFF (N/D) [0]	OFF (N/D) [0.1]	N/D
Cell No.32	Cell No.6	ON [≧1]	ON (N/D) [0.8]	ON (N/D) [0.4]	OFF (N/D) [0.2]	OFF (N/D) [0.1]	OFF (N/D) [0]	OFF (N/D) [0]	ON (N/D) [0.7]	ON (N/D) [≧1]	N/D
Cell No.33	Cell No.8	ON [≧1]	ON (N/D) [0.7]	OFF (N/D) [0.2]	OFF (N/D) [0]	OFF (N/D) [0.1]	OFF (N/D) [0.3]	ON (N/D) [0.6]	ON (N/D) [0.8]	ON (N/D) [0.8]	N/D
Cell No.34	Cell No.9	ON [0.6]	ON (N/D) [≧1]	ON (N/D) [≧1]	ON (N/D) [≧1]	ON (N/D) [≧1]	ON (N/D) [≧1]	N/D
Cell No.35	Cell No.10	OFF [0]	OFF (N/D) [0.2]	OFF (N/D) [0]	OFF (N/D) [0.1]	OFF (N/D) [0.3]	OFF (N/D) [0]	OFF (N/D) [0.1]	ON (N/D) [0.7]	ON (N/D) [0.7]	N/D
Cell No.36	Cell No.13	ON [0.5]	OFF (N/D) [0.3]	OFF (N/D) [0.1]	OFF (N/D) [0.2]	OFF (N/D) [0.3]	OFF (N/D) [0]	OFF (N/D) [0]	OFF (N/D) [0.1]	N/D
Cell No.37	Cell No.16	ON [0.5]	OFF (N/D) [0.3]	OFF (N/D) [0.3]	OFF (N/D) [0.3]	ON (N/D) [0.4]	OFF (N/D) [0.3]	ON (N/D) [≧1]	ON (N/D) [≧1]	N/D
Cell No.38	Cell No.18	ON [0.6]	ON (N/D) [0.4]	ON (N/D) [0.5]	ON (N/D) [0.5]	ON (N/D) [0.5]	ON (N/D) [≧1]	frame out
Cell No.39	Cell No.2	OFF [0]	OFF (N/D) [0]	OFF (N/D) [0.1]	OFF (N/D) [0]	OFF (N/D) [0]	ON (N/D) [0.4]	ON (N/D) [≧1]	ON (N/D) [0.7]	ON (N/D) [0.5]	N/D
Cell No.40	Cell No.3	OFF [0.1]	ON (N/D) [≧1]	ON (N/D) [0.9]	ON (N/D) [≧1]	ON (N/D) [0.7]	ON (N/D) [0.7]	OFF (N/D) [0.1]	OFF (N/D) [0.2]	N/D
Cell No.41	Cell No.5	OFF [0.2]	ON (N/D) [≧1]	ON (N/D) [0.9]	ON (N/D) [≧1]	ON (N/D) [≧1]	ON (N/D) [≧1]	ON (N/D) [≧1]	ON (N/D) [≧1]	N/D
Cell No.42	Cell No.7	ON [≧1]	ON (N/D) [≧1]	ON (N/D) [≧1]	ON (N/D) [0.8]	ON (N/D) [≧1]	ON (N/D) [≧1]	ON (N/D) [0.6]	ON (N/D) [≧1]	N/D
Cell No.43	Cell No.11	OFF [0]	OFF (N/D) [0]	OFF (N/D) [0.1]	ON (N/D) [0.7]	ON (N/D) [0.9]	ON (N/D) [0.7]	ON (N/D) [≧1]	ON (N/D) [0.9]	N/D
Cell No.44	Cell No.12	ON [0.8]	OFF (N/D) [0.2]	OFF (N/D) [0.1]	OFF (N/D) [0]	OFF (N/D) [0.3]	OFF (N/D) [0.1]	OFF (N/D) [0.1]	OFF (N/D) [0]	N/D
Cell No.45	Cell No.14	OFF [0]	OFF (N/D) [0]	OFF (N/D) [0]	ON (N/D) [0.6]	ON (N/D) [≧1]	ON (N/D) [≧1]	N/D
Cell No.46	Cell No.15	OFF [0.1]	OFF (N/D) [0]	OFF (N/D) [0.1]	OFF (N/D) [0.2]	OFF (N/D) [0]	OFF (N/D) [0.1]	OFF (N/D) [0.1]	N/D
Cell No.47	Cell No.17	OFF [0.3]	OFF (N/D) [0.2]	ON (N/D) [0.4]	ON (N/D) [≧1]	ON (N/D) [0.7]	OFF (N/D) [0.1]	OFF (N/D) [0.3]	N/D
Cell No.48	Cell No.20	OFF [0]	ON (N/D) [≧1]	ON (N/D) [≧1]	ON (N/D) [≧1]	ON (N/D) [≧1]	ON (N/D) [≧1]	ON (N/D) [≧1]	ON (N/D) [≧1]	N/D
Cell No.49	Cell No.22	ON [≧1]	ON (N/D) [0.7]	ON (N/D) [≧1]	ON (N/D) [≧1]	ON (N/D) [≧1]	ON (N/D) [≧1]	ON (N/D) [≧1]	N/D
Cell No.50	Cell No.23	OFF [0]	OFF (N/D) [0]	OFF (N/D) [0]	OFF (N/D) [0]	ON (N/D) [0.8]	ON (N/D) [≧1]	ON (N/D) [≧1]	N/D
(D) HMR-left PEV/Euchromatin + dot1Δ
Original	Parent	Division time 0	Division time 1	Division time 2	Division time 3	Division time 4	Division time 5	Division time 6	Division time 7	Division time 8	Division time 9	Division time 10	Division time 11	Division time 12	Division time 13	Division time 14	Division time 15	Division time 16
Cell Number	Number	(daughter Number)	(daughter Number)	(daughter Number)	(daughter Number)	(daughter Number)	(daughter Number)	(daughter Number)	(daughter Number)	(daughter Number)	(daughter Number)	(daughter Number)	(daughter Number)	(daughter Number)	(daughter Number)	(daughter Number)	(daughter Number)	(daughter Number)
		[EGFP/mcherry]	[EGFP/mcherry]	[EGFP/mcherry]	[EGFP/mcherry]	[EGFP/mcherry]	[EGFP/mcherry]	[EGFP/mcherry]	[EGFP/mcherry]	[EGFP/mcherry]	[EGFP/mcherry]	[EGFP/mcherry]	[EGFP/mcherry]	[EGFP/mcherry]	[EGFP/mcherry]	[EGFP/mcherry]	[EGFP/mcherry]	[EGFP/mcherry]
Cell No.1		ON [0.6]	ON (Cell No.2) [0.6]	ON (Cell No.3) [0.4]	ON (Cell No.5) [≧1]	ON (Cell No.9) [≧1]	ON (Cell No.13) [≧1]	ON (Cell No.27) [≧1]	ON (Cell No.39) [0.5]	ON (N/D) [0.8]	ON (N/D) [≧1]	ON (N/D) [≧1]	ON (N/D) [0.9]	ON (N/D) [0.7]	ON (N/D) [0.4]	ON (N/D) [0.5]	ON (N/D) [≧1]	N/D
Cell No.2	Cell No.1	ON [≧1]	ON (Cell No.4) [0.8]	ON (Cell No.6) [0.8]	ON (Cell No.10) [≧1]	ON (Cell No.18) [≧1]	ON (Cell No.28) [≧1]	ON (Cell No.50) [0.9]	ON (N/D) [≧1]	ON (N/D) [≧1]	ON (N/D) [0.5]	ON (N/D) [0.4]	ON (N/D) [0.9]	ON (N/D) [0.4]	ON (N/D) [0.5]	N/D
Cell No.3	Cell No.1	ON [0.6]	ON (Cell No.7) [0.9]	OFF (Cell No.11) [0.3]	ON (Cell No.19) [0.5]	ON (Cell No.29) [0.8]	ON (N/D) [0.6]	ON (N/D) [0.8]	ON (N/D) [0.5]	ON (N/D) [0.6]	ON (N/D) [0.4]	ON (N/D) [0.4]	ON (N/D) [0.4]	ON (N/D) [0.5]	N/D
Cell No.4	Cell No.2	ON [≧1]	ON (Cell No.8) [≧1]	ON (Cell No.14) [≧1]	ON (Cell No.20) [≧1]	ON (Cell No.30) [0.5]	ON (N/D) [0.5]	OFF (N/D) [0.2]	OFF (N/D) [0.2]	OFF (N/D) [0.1]	OFF (N/D) [0]	ON (N/D) [0.6]	ON (N/D) [0.4]	ON (N/D) [0.4]	ON (N/D) [≧1]	N/D
Cell No.5	Cell No.1	ON [0.7]	ON (Cell No.12) [≧1]	ON (Cell No.15) [≧1]	ON (Cell No.31) [≧1]	ON (N/D) [≧1]	ON (N/D) [0.4]	ON (N/D) [≧1]	OFF (N/D) [0.3]	OFF (N/D) [0.2]	ON (N/D) [0.7]	ON (N/D) [0.7]	frame out
Cell No.6	Cell No.2	ON [0.7]	ON (Cell No.16) [0.6]	ON (Cell No.26) [≧1]	ON (Cell No.40) [0.5]	ON (N/D) [0.4]	OFF (N/D) [0]	OFF (N/D) [0.2]	ON (N/D) [0.6]	ON (N/D) [0.9]	ON (N/D) [≧1]	ON (N/D) [0.9]	ON (N/D) [≧1]	ON (N/D) [0.9]	N/D
Cell No.7	Cell No.3	ON [0.9]	ON (Cell No.17) [0.8]	ON (Cell No.32) [0.5]	ON (N/D) [0.9]	ON (N/D) [≧1]	ON (N/D) [0.8]	ON (N/D) [0.8]	ON (N/D) [≧1]	ON (N/D) [0.7]	ON (N/D) [0.9]	ON (N/D) [0.5]	frame out
Cell No.8	Cell No.4	ON [≧1]	ON (Cell No.21) [≧1]	ON (Cell No.33) [0.5]	OFF (N/D) [0.3]	ON (N/D) [0.6]	ON (N/D) [≧1]	ON (N/D) [0.4]	ON (N/D) [0.4]	ON (N/D) [0.9]	ON (N/D) [0.7]	ON (N/D) [0.4]	frame out
Cell No.9	Cell No.1	ON [≧1]	ON (Cell No.22) [≧1]	ON (Cell No.34) [0.6]	ON (N/D) [0.4]	ON (N/D) [0.5]	ON (N/D) [0.6]	ON (N/D) [0.4]	OFF (N/D) [0.2]	ON (N/D) [0.5]	frame out
Cell No.10	Cell No.2	ON [0.4]	ON (Cell No.23) [0.7]	ON (Cell No.41) [0.4]	OFF (N/D) [0.3]	ON (N/D) [0.4]	ON (N/D) [0.5]	OFF (N/D) [0.2]	ON (N/D) [0.7]	ON (N/D) [0.5]	ON (N/D) [0.7]	frame out
Cell No.11	Cell No.3	ON [0.4]	OFF (Cell No.24) [0.2]	OFF (Cell No.42) [0.1]	ON (N/D) [0.9]	ON (N/D) [≧1]	death
Cell No.12	Cell No.5	ON [≧1]	ON (Cell No.25) [≧1]	ON (Cell No.43) [≧1]	ON (N/D) [≧1]	ON (N/D) [0.7]	ON (N/D) [0.6]	ON (N/D) [0.6]	ON (N/D) [0.4]	ON (N/D) [0.5]	ON (N/D) [0.6]	frame out
Cell No.13	Cell No.1	ON [0.8]	ON (Cell No.35) [≧1]	ON (N/D) [≧1]	ON (N/D) [0.8]	OFF (N/D) [0.1]	OFF (N/D) [0.1]	ON (N/D) [0.5]	OFF (N/D) [0.3]	OFF (N/D) [0.3]	ON (N/D) [0.5]	frame out
Cell No.14	Cell No.4	ON [≧1]	ON (Cell No.36) [≧1]	ON (N/D) [0.7]	ON (N/D) [≧1]	ON (N/D) [≧1]	ON (N/D) [0.7]	ON (N/D) [≧1]	ON (N/D) [0.9]	ON (N/D) [0.7]	OFF (N/D) [0]	OFF (N/D) [0.3]	frame out
Cell No.15	Cell No.5	ON [≧1]	ON (Cell No.44) [≧1]	ON (N/D) [≧1]	ON (N/D) [≧1]	ON (N/D) [≧1]	ON (N/D) [0.7]	ON (N/D) [0.7]	ON (N/D) [≧1]	ON (N/D) [0.7]	ON (N/D) [≧1]	ON (N/D) [≧1]	N/D
Cell No.16	Cell No.6	ON [≧1]	ON (Cell No.37) [0.9]	ON (N/D) [0.5]	OFF (N/D) [0.3]	ON (N/D) [0.5]	ON (N/D) [0.4]	ON (N/D) [0.4]	ON (N/D) [0.4]	frame out
Cell No.17	Cell No.7	ON [0.9]	ON (Cell No.38) [≧1]	ON (N/D) [0.7]	OFF (N/D) [0.3]	ON (N/D) [0.7]	ON (N/D) [≧1]	ON (N/D) [0.4]	ON (N/D) [≧1]	ON (N/D) [0.7]	ON (N/D) [0.5]	frame out
Cell No.18	Cell No.2	ON [≧1]	ON (Cell No.45) [0.7]	ON (N/D) [≧1]	ON (N/D) [0.9]	ON (N/D) [≧1]	ON (N/D) [0.9]	ON (N/D) [0.9]	ON (N/D) [≧1]	ON (N/D) [0.8]	ON (N/D) [0.6]	ON (N/D) [0.6]	N/D
Cell No.19	Cell No.3	ON [0.5]	OFF (Cell No.46) [0]	OFF (N/D) [0.3]	ON (N/D) [0.4]	ON (N/D) [0.4]	ON (N/D) [0.6]	ON (N/D) [0.6]	ON (N/D) [0.4]	ON (N/D) [0.5]	OFF (N/D) [0.2]	OFF (N/D) [0.3]	N/D
Cell No.20	Cell No.4	ON [≧1]	ON (Cell No.47) [≧1]	ON (N/D) [≧1]	ON (N/D) [0.6]	ON (N/D) [0.6]	ON (N/D) [0.4]	ON (N/D) [0.5]	ON (N/D) [0.6]	frame out
Cell No.21	Cell No.8	ON [0.8]	ON (Cell No.48) [0.5]	ON (N/D) [0.7]	ON (N/D) [≧1]	OFF (N/D) [0.3]	OFF (N/D) [0.1]	OFF (N/D) [0.1]	ON (N/D) [0.6]	ON (N/D) [0.6]	frame out
Cell No.22	Cell No.9	ON [≧1]	ON (Cell No.49) [0.8]	ON (N/D) [0.4]	ON (N/D) [0.7]	ON (N/D) [0.7]	OFF (N/D) [0.3]	OFF (N/D) [0.3]	frame out
Cell No.23	Cell No.10	ON [0.5]	ON (N/D) [0.7]	ON (N/D) [0.6]	ON (N/D) [0.5]	ON (N/D) [≧1]	ON (N/D) [0.6]	ON (N/D) [≧1]	ON (N/D) [≧1]	frame out
Cell No.24	Cell No.11	ON [≧1]	ON (N/D) [≧1]	ON (N/D) [0.6]	ON (N/D) [0.4]	OFF (N/D) [0.3]	OFF (N/D) [0.2]	ON (N/D) [≧1]	ON (N/D) [0.8]	frame out
Cell No.25	Cell No.12	ON [0.9]	ON (N/D) [≧1]	ON (N/D) [0.6]	ON (N/D) [≧1]	ON (N/D) [0.7]	ON (N/D) [0.4]	ON (N/D) [0.6]	ON (N/D) [0.8]	ON (N/D) [0.8]	ON (N/D) [0.9]	N/D
Cell No.26	Cell No.6	ON [0.7]	ON (N/D) [0.6]	ON (N/D) [0.8]	ON (N/D) [≧1]	ON (N/D) [≧1]	ON (N/D) [≧1]	ON (N/D) [0.7]	ON (N/D) [0.9]	ON (N/D) [0.6]	ON (N/D) [≧1]	N/D
Cell No.27	Cell No.1	ON [≧1]	ON (N/D) [≧1]	ON (N/D) [0.8]	ON (N/D) [0.5]	ON (N/D) [0.6]	OFF (N/D) [0.3]	OFF (N/D) [0.3]	ON (N/D) [0.8]	ON (N/D) [0.6]	ON (N/D) [0.6]	ON (N/D) [0.7]	N/D
Cell No.28	Cell No.2	ON [≧1]	ON (N/D) [≧1]	ON (N/D) [0.8]	ON (N/D) [≧1]	ON (N/D) [0.4]	ON (N/D) [0.8]	ON (N/D) [0.5]	ON (N/D) [≧1]	frame out
Cell No.29	Cell No.3	ON [0.5]	ON (N/D) [0.8]	ON (N/D) [0.7]	ON (N/D) [0.6]	ON (N/D) [0.5]	ON (N/D) [0.8]	ON (N/D) [0.6]	ON (N/D) [0.5]	ON (N/D) [0.4]	OFF (N/D) [0.1]	frame out
Cell No.30	Cell No.4	ON [0.5]	ON (N/D) [0.5]	ON (N/D) [0.7]	ON (N/D) [0.7]	ON (N/D) [0.8]	ON (N/D) [0.4]	ON (N/D) [0.6]	ON (N/D) [0.5]	frame out
Cell No.31	Cell No.5	ON [0.5]	ON (N/D) [0.9]	ON (N/D) [≧1]	ON (N/D) [0.9]	OFF (N/D) [0]	OFF (N/D) [0]	ON (N/D) [0.5]	ON (N/D) [0.8]	frame out
Cell No.32	Cell No.7	ON [0.4]	ON (N/D) [≧1]	ON (N/D) [≧1]	ON (N/D) [0.9]	ON (N/D) [0.7]	ON (N/D) [0.4]	OFF (N/D) [0.3]	OFF (N/D) [0.2]	OFF (N/D) [0]	frame out
Cell No.33	Cell No.8	ON [≧1]	ON (N/D) [0.8]	ON (N/D) [≧1]	ON (N/D) [0.5]	ON (N/D) [0.5]	ON (N/D) [0.4]	OFF (N/D) [0.2]	frame out
Cell No.34	Cell No.9	ON [0.8]	ON (N/D) [0.5]	ON (N/D) [0.5]	OFF (N/D) [0.2]	OFF (N/D) [0.2]	ON (N/D) [0.4]	frame out
Cell No.35	Cell No.13	ON [0.8]	ON (N/D) [≧1]	ON (N/D) [0.8]	ON (N/D) [0.6]	ON (N/D) [0.4]	ON (N/D) [0.5]	ON (N/D) [0.4]	ON (N/D) [0.4]	frame out
Cell No.36	Cell No.14	ON [≧1]	ON (N/D) [≧1]	ON (N/D) [0.5]	OFF (N/D) [0.2]	ON (N/D) [0.6]	ON (N/D) [0.5]	ON (N/D) [0.8]	ON (N/D) [≧1]	frame out
Cell No.37	Cell No.16	ON [0.5]	ON (N/D) [0.6]	ON (N/D) [0.7]	OFF (N/D) [0.2]	OFF (N/D) [0.2]	OFF (N/D) [0.1]	frame out
Cell No.38	Cell No.17	ON [≧1]	ON (N/D) [≧1]	ON (N/D) [≧1]	ON (N/D) [0.7]	OFF (N/D) [0.3]	OFF (N/D) [0.2]	OFF (N/D) [0.1]	OFF (N/D) [0]	frame out
Cell No.39	Cell No.1	OFF [0.1]	OFF (N/D) [0.2]	OFF (N/D) [0.2]	OFF (N/D) [0.1]	ON (N/D) [0.7]	ON (N/D) [0.6]	ON (N/D) [≧1]	ON (N/D) [0.4]	ON (N/D) [0.7]	ON (N/D) [≧1]	N/D
Cell No.40	Cell No.6	ON [0.5]	OFF (N/D) [0.2]	OFF (N/D) [0]	OFF (N/D) [0]	OFF (N/D) [0.3]	OFF (N/D) [0.1]	OFF (N/D) [0.3]	ON (N/D) [0.6]	frame out
Cell No.41	Cell No.10	OFF [0.1]	ON (N/D) [0.5]	ON (N/D) [0.4]	ON (N/D) [0.6]	OFF (N/D) [0.2]	OFF (N/D) [0.2]	frame out
Cell No.42	Cell No.11	OFF [0]	OFF (N/D) [0]	OFF (N/D) [0.3]	OFF (N/D) [0.1]	ON (N/D) [0.4]	ON (N/D) [0.4]	frame out
Cell No.43	Cell No.12	ON [0.5]	ON (N/D) [0.6]	ON (N/D) [0.8]	ON (N/D) [0.9]	ON (N/D) [0.6]	ON (N/D) [≧1]	OFF (N/D) [0.3]	frame out
Cell No.44	Cell No.15	ON [≧1]	ON (N/D) [≧1]	ON (N/D) [≧1]	ON (N/D) [≧1]	ON (N/D) [0.7]	OFF (N/D) [0.3]	OFF (N/D) [0.2]	OFF (N/D) [0.3]	OFF (N/D) [0.1]	OFF (N/D) [0.1]	N/D
Cell No.45	Cell No.18	ON [0.7]	ON (N/D) [≧1]	ON (N/D) [0.6]	ON (N/D) [0.5]	ON (N/D) [0.5]	ON (N/D) [0.4]	frame out
Cell No.46	Cell No.19	ON [0.4]	ON (N/D) [0.7]	ON (N/D) [0.5]	ON (N/D) [0.8]	ON (N/D) [0.7]	ON (N/D) [0.4]	ON (N/D) [0.6]	frame out
Cell No.47	Cell No.20	ON [0.9]	ON (N/D) [0.7]	ON (N/D) [0.4]	ON (N/D) [0.4]	ON (N/D) [0.4]	ON (N/D) [0.8]	frame out
Cell No.48	Cell No.21	ON [0.6]	OFF (N/D) [0.1]	ON (N/D) [0.8]	ON (N/D) [0.6]	ON (N/D) [0.4]	ON (N/D) [0.4]	frame out
Cell No.49	Cell No.22	ON [≧1]	ON (N/D) [0.5]	OFF (N/D) [0.2]	OFF (N/D) [0.2]	OFF (N/D) [0.1]	frame out
Cell No.50	Cell No.2	ON [≧1]	ON (N/D) [0.8]	ON (N/D) [0.7]	ON (N/D) [≧1]	ON (N/D) [0.8]	ON (N/D) [0.8]	ON (N/D) [0.7]	ON (N/D) [0.6]	ON (N/D) [0.5]	ON (N/D) [0.5]	N/D
